# Supplementary material for: Evolution and spillover dynamics of yellow fever at the forest–urban interface in Brazil
Source: Nat Microbiol. 2026 Mar 11;11(4):877–91. doi: 10.1038/s41564-026-02302-w (PMC13056586; doi:10.1038/s41564-026-02302-w)
Supplement: Supplementary file 3 — Supplementary Table 1. Metadata for entomological collections, including sampling details, species identification and YFV testing results. This table summarizes all mosquito collections undertaken at PEAL during the study period, including collection date, GPS coordinates, sampling height, collection technique, pool identifier, taxonomic identification (genus, species and sex), number of mosquitoes per pool and YFV RT–qPCR result.Table 2. Review of YFV Ct values and RT–qPCR assays reported for different mosquito species in the literature. This table compiles published YFV RT–PCR results across mosquito species and locations, including state, municipality, collection date, species, number of individuals tested, mean Ct value, study citation, DOIs, and the RT–PCR protocol and corresponding reference. Groups (I–III) correspond to classifications defined in Extended Data Fig. 7. Ct, cycle threshold; No., number of mosquitoes in each pool. Table 3. Review of YFV minimum infection rates (MIR) and maximum-likelihood estimates (MLE) reported for mosquito species in the literature. This table summarizes MIR and MLE values for YFV‑positive mosquito pools reported across published studies, including geographic region (state and municipality), species, number of pools tested, number of positive pools and total mosquitoes sampled. Collection periods, inclusion criteria and study DOIs are provided for reference. MIR and MLE are reproduced as originally reported in each publication. Table 4. Monthly meteorological indicators from ERA5‑Land, including temperature, humidity and rainfall, with corresponding Haemagogus activity. This table reports monthly summary statistics derived from ERA5‑Land for São Paulo municipality, including minimum, mean and maximum temperature; minimum, mean and maximum relative humidity; and monthly cumulative rainfall. The table also includes the number of Haemagogus mosquitoes collected and the number of YFV‑positive pools detected in each month. Table 5 [file 41564_2026_2302_MOESM3_ESM.xlsx]

## Sheet: t1. metadata mosquitoes
Supplementary Table 1. Metadata for entomological collections, including sampling details, species identification and YFV testing results.
ID	Location	Date	Latitude	Longitude	Heigh	Technique	Pool_origin	Genus	Species	Sex	Quantity	PCR_YFV
1	PEAL	2017-12-22	-23.4591	-46.6366	Ground_level	Hand_net	3	Culex	(Cux) sp.	Male	5	Negative
2	PEAL	2017-12-22	-23.4591	-46.6366	Ground_level	Hand_net	4	Culex	(Cux) sp.	Male	5	Negative
3	PEAL	2017-12-22	-23.4591	-46.6366	Ground_level	Hand_net	11	Culex	(Cux) sp.	Male	3	Negative
4	PEAL	2017-12-22	-23.4591	-46.6366	Ground_level	Hand_net	5	Aedes	albopictus	Female_notbloodfed	1	Negative
5	PEAL	2017-12-22	-23.4591	-46.6366	Ground_level	Hand_net	13	Aedes	albopictus	Female_notbloodfed	2	Negative
6	PEAL	2017-12-22	-23.4591	-46.6366	Ground_level	Hand_net	6	Aedes	fluviatilis	Female_notbloodfed	2	Negative
7	PEAL	2017-12-22	-23.4591	-46.6366	Ground_level	Hand_net	15	Aedes	fluviatilis	Female_notbloodfed	1	Negative
8	PEAL	2017-12-22	-23.4591	-46.6366	Ground_level	Hand_net	16	Aedes	scapularis	Female_notbloodfed	1	Negative
9	PEAL	2017-12-22	-23.4591	-46.6366	Ground_level	Hand_net	8	Culex	(Cux) sp.	Female_notbloodfed	2	Negative
10	PEAL	2017-12-22	-23.4591	-46.6366	Ground_level	Hand_net	10	Culex	(Cux) sp.	Female_notbloodfed	2	Negative
11	PEAL	2017-12-22	-23.4591	-46.6366	Ground_level	Hand_net	HB0	Culex	(Cux) sp.	Female_bloodfed	1	Not_conducted
12	PEAL	2017-12-22	-23.4591	-46.6366	Ground_level	Hand_net	HB1	Culex	(Cux) sp.	Female_bloodfed	1	Not_conducted
13	PEAL	2017-12-22	-23.4591	-46.6366	Ground_level	Hand_net	9	Culex	nigripalpus	Female_notbloodfed	1	Negative
14	PEAL	2017-12-22	-23.4591	-46.6366	Ground_level	Hand_net	17	Culex	nigripalpus	Female_notbloodfed	1	Negative
15	PEAL	2017-12-22	-23.4591	-46.6366	Ground_level	Hand_net	14	Haemagogus	leucocelaenus	Female_notbloodfed	1	Negative
16	PEAL	2017-12-22	-23.4591	-46.6366	Ground_level	Hand_net	HB2	Culex	nigripalpus	Female_bloodfed	1	Not_conducted
17	PEAL	2017-12-22	-23.4591	-46.6366	Ground_level	Hand_net	1	Limatus	durhamii	Female_notbloodfed	5	Negative
18	PEAL	2017-12-22	-23.4591	-46.6366	Ground_level	Hand_net	2	Limatus	durhamii	Female_notbloodfed	1	Negative
19	PEAL	2017-12-22	-23.4591	-46.6366	Ground_level	Hand_net	12	Limatus	durhamii	Female_notbloodfed	1	Negative
20	PEAL	2017-12-22	-23.4591	-46.6366	Ground_level	Hand_net	7	Aedes	scapularis	Male	1	Negative
21	PEAL	2017-12-26	-23.4558	-46.636	Ground_level	Hand_net	18	Aedes	aegypti	Female_notbloodfed	1	Negative
22	PEAL	2017-12-26	-23.4558	-46.636	Ground_level	Hand_net	27	Culex	(Cux) sp.	Male	1	Negative
23	PEAL	2017-12-26	-23.4554	-46.637	Ground_level	Hand_net	35	Culex	(Cux) sp.	Male	5	Negative
24	PEAL	2017-12-26	-23.4558	-46.636	Ground_level	Hand_net	20	Aedes	albopictus	Female_notbloodfed	1	Negative
25	PEAL	2017-12-26	-23.4554	-46.637	Ground_level	Hand_net	36	Culex	(Cux) sp.	Male	4	Negative
26	PEAL	2017-12-26	-23.4558	-46.636	Ground_level	Hand_net	25	Aedes	fluviatilis	Female_notbloodfed	1	Negative
27	PEAL	2017-12-26	-23.4558	-46.636	Ground_level	Hand_net	26	Aedes	scapularis	Female_notbloodfed	1	Negative
28	PEAL	2017-12-26	-23.4554	-46.637	Ground_level	Hand_net	31	Aedes	scapularis	Female_notbloodfed	5	Negative
29	PEAL	2017-12-26	-23.4554	-46.637	Ground_level	Hand_net	37	Aedes	terrens	Female_notbloodfed	1	Negative
30	PEAL	2017-12-26	-23.4558	-46.636	Ground_level	Hand_net	19	Aedes	albopictus	Male	2	Negative
31	PEAL	2017-12-26	-23.4558	-46.636	Ground_level	Hand_net	28	Culex	(Cux) sp.	Female_notbloodfed	1	Negative
32	PEAL	2017-12-26	-23.4554	-46.637	Ground_level	Hand_net	34	Culex	(Cux) sp.	Female_notbloodfed	1	Negative
33	PEAL	2017-12-26	-23.4558	-46.636	Ground_level	Hand_net	HB3	Culex	(Cux) sp.	Female_bloodfed	1	Not_conducted
34	PEAL	2017-12-26	-23.4554	-46.637	Ground_level	Hand_net	38	Haemagogus	janthinomys/capricornii	Female_notbloodfed	2	Negative
35	PEAL	2017-12-26	-23.4558	-46.636	Ground_level	Hand_net	24	Haemagogus	leucocelaenus	Female_notbloodfed	3	Positive
36	PEAL	2017-12-26	-23.4554	-46.637	Ground_level	Hand_net	29	Haemagogus	leucocelaenus	Female_notbloodfed	5	Negative
37	PEAL	2017-12-26	-23.4554	-46.637	Ground_level	Hand_net	30	Haemagogus	leucocelaenus	Female_notbloodfed	1	Negative
38	PEAL	2017-12-26	-23.4558	-46.636	Ground_level	Hand_net	23	Limatus	durhamii	Female_notbloodfed	4	Negative
39	PEAL	2017-12-26	-23.4554	-46.637	Ground_level	Hand_net	39	Limatus	durhamii	Female_notbloodfed	2	Negative
40	PEAL	2017-12-26	-23.4558	-46.636	Ground_level	Hand_net	21	Wyeomyia	confusa	Female_notbloodfed	1	Negative
41	PEAL	2017-12-26	-23.4554	-46.637	Ground_level	Hand_net	32	Wyeomyia	confusa	Female_notbloodfed	5	Negative
42	PEAL	2017-12-26	-23.4554	-46.637	Ground_level	Hand_net	33	Wyeomyia	confusa	Female_notbloodfed	3	Negative
43	PEAL	2017-12-26	-23.4558	-46.636	Ground_level	Hand_net	22	Wyeomyia	sp.	Female_notbloodfed	1	Negative
44	PEAL	2017-12-27	-23.4618	-46.6443	Ground_level	Hand_net	47	Aedes	(Stg) sp.	Female_notbloodfed	1	Negative
45	PEAL	2017-12-27	-23.4653	-46.6389	Ground_level	Hand_net	54	Aedes	albopictus	Female_notbloodfed	1	Negative
46	PEAL	2017-12-27	-23.4618	-46.6443	Ground_level	Hand_net	41	Culex	(Cux) sp.	Male	5	Negative
47	PEAL	2017-12-27	-23.4618	-46.6443	Ground_level	Hand_net	42	Culex	(Cux) sp.	Male	5	Negative
48	PEAL	2017-12-27	-23.4653	-46.6389	Ground_level	Hand_net	56	Culex	(Cux) sp.	Male	2	Negative
49	PEAL	2017-12-27	-23.4618	-46.6443	Ground_level	Hand_net	48	Aedes	fluviatilis	Female_notbloodfed	4	Negative
50	PEAL	2017-12-27	-23.4653	-46.6389	Ground_level	Hand_net	53	Aedes	fluviatilis	Female_notbloodfed	1	Negative
51	PEAL	2017-12-27	-23.4618	-46.6443	Ground_level	Hand_net	49	Aedes	scapularis	Female_notbloodfed	3	Negative
52	PEAL	2017-12-27	-23.4618	-46.6443	Ground_level	Hand_net	45	Culex	(Cux) sp.	Female_notbloodfed	1	Negative
53	PEAL	2017-12-27	-23.4653	-46.6389	Ground_level	Hand_net	57	Culex	(Cux) sp.	Female_notbloodfed	1	Negative
54	PEAL	2017-12-27	-23.4618	-46.6443	Ground_level	Hand_net	40	Limatus	durhamii	Female_notbloodfed	5	Negative
55	PEAL	2017-12-27	-23.4618	-46.6443	Ground_level	Hand_net	43	Limatus	durhamii	Female_notbloodfed	5	Negative
56	PEAL	2017-12-27	-23.4618	-46.6443	Ground_level	Hand_net	44	Limatus	durhamii	Female_notbloodfed	5	Negative
57	PEAL	2017-12-27	-23.4618	-46.6443	Ground_level	Hand_net	46	Limatus	durhamii	Female_notbloodfed	3	Negative
58	PEAL	2017-12-27	-23.4653	-46.6389	Ground_level	Hand_net	51	Limatus	durhamii	Female_notbloodfed	5	Negative
59	PEAL	2017-12-27	-23.4653	-46.6389	Ground_level	Hand_net	52	Limatus	durhamii	Female_notbloodfed	5	Negative
60	PEAL	2017-12-27	-23.4653	-46.6389	Ground_level	Hand_net	55	Limatus	durhamii	Female_notbloodfed	2	Negative
61	PEAL	2017-12-27	-23.4653	-46.6389	Ground_level	Hand_net	58	Sabethes	albiprivus	Female_notbloodfed	2	Negative
62	PEAL	2017-12-27	-23.4618	-46.6443	Ground_level	Hand_net	50	Sabethes	purpureus	Female_notbloodfed	1	Negative
63	PEAL	2018-01-03	-23.462	-46.6323	Ground_level	Hand_net	60	Aedes	albopictus	Female_notbloodfed	1	Negative
64	PEAL	2018-01-03	-23.4647	-46.6352	Ground_level	Hand_net	73	Aedes	albopictus	Female_notbloodfed	1	Negative
65	PEAL	2018-01-03	-23.4635	-46.633	Ground_level	Hand_net	68	Culex	(Cux) sp.	Male	1	Negative
66	PEAL	2018-01-03	-23.4647	-46.6352	Ground_level	Hand_net	75	Culex	(Cux) sp.	Male	1	Negative
67	PEAL	2018-01-03	-23.462	-46.6323	Ground_level	Hand_net	64	Aedes	scapularis	Female_notbloodfed	5	Negative
68	PEAL	2018-01-03	-23.462	-46.6323	Ground_level	Hand_net	65	Aedes	scapularis	Female_notbloodfed	1	Negative
69	PEAL	2018-01-03	-23.4635	-46.633	Ground_level	Hand_net	71	Aedes	scapularis	Female_notbloodfed	2	Negative
70	PEAL	2018-01-03	-23.4647	-46.6352	Ground_level	Hand_net	74	Aedes	scapularis	Female_notbloodfed	1	Negative
71	PEAL	2018-01-03	-23.4635	-46.633	Ground_level	Hand_net	66	Haemagogus	leucocelaenus	Female_notbloodfed	5	Positive
72	PEAL	2018-01-03	-23.4635	-46.633	Ground_level	Hand_net	67	Haemagogus	leucocelaenus	Female_notbloodfed	1	Negative
73	PEAL	2018-01-03	-23.462	-46.6323	Ground_level	Hand_net	61	Limatus	durhamii	Female_notbloodfed	5	Negative
74	PEAL	2018-01-03	-23.462	-46.6323	Ground_level	Hand_net	62	Limatus	durhamii	Female_notbloodfed	5	Negative
75	PEAL	2018-01-03	-23.462	-46.6323	Ground_level	Hand_net	63	Limatus	durhamii	Female_notbloodfed	2	Negative
76	PEAL	2018-01-03	-23.4635	-46.633	Ground_level	Hand_net	69	Limatus	durhamii	Female_notbloodfed	2	Negative
77	PEAL	2018-01-03	-23.462	-46.6323	Ground_level	Hand_net	HB4	Limatus	durhamii	Female_bloodfed	1	Not_conducted
78	PEAL	2018-01-03	-23.462	-46.6323	Ground_level	Hand_net	59	Psorophora	ferox	Female_notbloodfed	1	Negative
79	PEAL	2018-01-03	-23.4635	-46.633	Ground_level	Hand_net	70	Sabethes	purpureus	Female_notbloodfed	1	Negative
80	PEAL	2018-01-03	-23.4635	-46.633	Ground_level	Hand_net	72	Wyeomyia	confusa	Female_notbloodfed	1	Negative
81	PEAL	2018-01-04	-23.4647	-46.6352	Ground_level	Hand_net	84	Aedes	albopictus	Female_notbloodfed	1	Negative
82	PEAL	2018-01-04	-23.4639	-46.6298	Ground_level	Hand_net	88	Aedes	albopictus	Female_notbloodfed	1	Negative
83	PEAL	2018-01-04	-23.4639	-46.6302	Ground_level	Hand_net	92	Aedes	albopictus	Female_notbloodfed	2	Negative
84	PEAL	2018-01-04	-23.4647	-46.6352	Ground_level	Hand_net	79	Culex	(Cux) sp.	Male	5	Negative
85	PEAL	2018-01-04	-23.4647	-46.6352	Ground_level	Hand_net	80	Culex	(Cux) sp.	Male	2	Negative
86	PEAL	2018-01-04	-23.4639	-46.6298	Ground_level	Hand_net	87	Culex	(Cux) sp.	Male	2	Negative
87	PEAL	2018-01-04	-23.4647	-46.6352	Ground_level	Hand_net	86	Aedes	fluviatilis	Female_notbloodfed	5	Negative
88	PEAL	2018-01-04	-23.4639	-46.6302	Ground_level	Hand_net	97	Aedes	fluviatilis	Female_notbloodfed	1	Negative
89	PEAL	2018-01-04	-23.4647	-46.6352	Ground_level	Hand_net	82	Aedes	scapularis	Female_notbloodfed	3	Negative
90	PEAL	2018-01-04	-23.4639	-46.6302	Ground_level	Hand_net	91	Aedes	scapularis	Female_notbloodfed	5	Negative
91	PEAL	2018-01-04	-23.4639	-46.6302	Ground_level	Hand_net	96	Aedes	scapularis	Female_notbloodfed	4	Negative
92	PEAL	2018-01-04	-23.4647	-46.6352	Ground_level	Hand_net	85	Aedes	aegypti	Male	1	Negative
93	PEAL	2018-01-04	-23.4647	-46.6352	Ground_level	Hand_net	83	Culex	(Cux) sp.	Female_notbloodfed	2	Negative
94	PEAL	2018-01-04	-23.4639	-46.6302	Ground_level	Hand_net	93	Culex	(Cux) sp.	Female_notbloodfed	3	Negative
95	PEAL	2018-01-04	-23.4647	-46.6352	Ground_level	Hand_net	81	Haemagogus	leucocelaenus	Female_notbloodfed	1	Positive
96	PEAL	2018-01-04	-23.4639	-46.6302	Ground_level	Hand_net	95	Haemagogus	leucocelaenus	Female_notbloodfed	5	Positive
97	PEAL	2018-01-04	-23.4647	-46.6352	Ground_level	Hand_net	77	Limatus	durhamii	Female_notbloodfed	5	Negative
98	PEAL	2018-01-04	-23.4647	-46.6352	Ground_level	Hand_net	78	Limatus	durhamii	Female_notbloodfed	5	Negative
99	PEAL	2018-01-04	-23.4639	-46.6302	Ground_level	Hand_net	89	Limatus	durhamii	Female_notbloodfed	5	Negative
100	PEAL	2018-01-04	-23.4647	-46.6352	Ground_level	Hand_net	76	Aedes	scapularis	Male	2	Negative
101	PEAL	2018-01-04	-23.4639	-46.6302	Ground_level	Hand_net	94	Aedes	scapularis	Male	2	Negative
102	PEAL	2018-01-04	-23.4639	-46.6302	Ground_level	Hand_net	90	Wyeomyia	sp.	Female_notbloodfed	1	Negative
103	PEAL	2018-01-05	-23.4663	-46.6315	Ground_level	Hand_net	116	Aedes	aegypti	Female_notbloodfed	1	Negative
104	PEAL	2018-01-05	-23.4623	-46.6346	Ground_level	Hand_net	105	Aedes	albopictus	Female_notbloodfed	1	Negative
105	PEAL	2018-01-05	-23.4663	-46.6315	Ground_level	Hand_net	117	Aedes	albopictus	Female_notbloodfed	3	Negative
106	PEAL	2018-01-05	-23.4623	-46.6346	Ground_level	Hand_net	107	Culex	(Cux) sp.	Male	4	Negative
107	PEAL	2018-01-05	-23.4663	-46.6315	Ground_level	Hand_net	110	Culex	(Cux) sp.	Male	1	Negative
108	PEAL	2018-01-05	-23.4663	-46.6315	Ground_level	Hand_net	HB8	Aedes	scapularis	Female_bloodfed	1	Not_conducted
109	PEAL	2018-01-05	-23.4635	-46.6342	Ground_level	Hand_net	99	Aedes	fluviatilis	Female_notbloodfed	1	Negative
110	PEAL	2018-01-05	-23.4623	-46.6346	Ground_level	Hand_net	104	Aedes	fluviatilis	Female_notbloodfed	5	Negative
111	PEAL	2018-01-05	-23.4663	-46.6315	Ground_level	Hand_net	118	Aedes	fluviatilis	Female_notbloodfed	3	Negative
112	PEAL	2018-01-05	-23.4663	-46.6315	Ground_level	Hand_net	HB9	Aedes	scapularis	Female_bloodfed	1	Not_conducted
113	PEAL	2018-01-05	-23.4663	-46.6315	Ground_level	Hand_net	HB10	Aedes	scapularis	Female_bloodfed	1	Not_conducted
114	PEAL	2018-01-05	-23.4635	-46.6342	Ground_level	Hand_net	98	Aedes	scapularis	Female_notbloodfed	5	Negative
115	PEAL	2018-01-05	-23.4623	-46.6346	Ground_level	Hand_net	101	Aedes	scapularis	Female_notbloodfed	5	Negative
116	PEAL	2018-01-05	-23.4623	-46.6346	Ground_level	Hand_net	108	Aedes	scapularis	Female_notbloodfed	1	Negative
117	PEAL	2018-01-05	-23.4663	-46.6315	Ground_level	Hand_net	112	Aedes	scapularis	Female_notbloodfed	5	Negative
118	PEAL	2018-01-05	-23.4663	-46.6315	Ground_level	Hand_net	113	Aedes	scapularis	Female_notbloodfed	5	Negative
119	PEAL	2018-01-05	-23.4663	-46.6315	Ground_level	Hand_net	115	Aedes	scapularis	Female_notbloodfed	4	Negative
120	PEAL	2018-01-05	-23.4663	-46.6315	Ground_level	Hand_net	114	Aedes	aegypti	Male	1	Negative
121	PEAL	2018-01-05	-23.4623	-46.6346	Ground_level	Hand_net	106	Culex	(Cux) sp.	Female_notbloodfed	1	Negative
122	PEAL	2018-01-05	-23.4623	-46.6346	Ground_level	Hand_net	HB6	Culex	(Cux) sp.	Female_bloodfed	1	Not_conducted
123	PEAL	2018-01-05	-23.4623	-46.6346	Ground_level	Hand_net	109	Culex	nigripalpus	Female_notbloodfed	2	Negative
124	PEAL	2018-01-05	-23.4623	-46.6346	Ground_level	Hand_net	102	Haemagogus	leucocelaenus	Female_notbloodfed	5	Negative
125	PEAL	2018-01-05	-23.4663	-46.6315	Ground_level	Hand_net	119	Haemagogus	leucocelaenus	Female_notbloodfed	5	Positive
126	PEAL	2018-01-05	-23.4663	-46.6315	Ground_level	Hand_net	120	Haemagogus	leucocelaenus	Female_notbloodfed	5	Positive
127	PEAL	2018-01-05	-23.4663	-46.6315	Ground_level	Hand_net	121	Haemagogus	leucocelaenus	Female_notbloodfed	1	Negative
128	PEAL	2018-01-05	-23.4635	-46.6342	Ground_level	Hand_net	100	Limatus	durhamii	Female_notbloodfed	1	Negative
129	PEAL	2018-01-05	-23.4623	-46.6346	Ground_level	Hand_net	103	Limatus	durhamii	Female_notbloodfed	5	Negative
130	PEAL	2018-01-05	-23.4663	-46.6315	Ground_level	Hand_net	111	Limatus	durhamii	Female_notbloodfed	5	Negative
131	PEAL	2018-01-05	-23.4623	-46.6346	Ground_level	Hand_net	HB5	Limatus	durhamii	Female_bloodfed	1	Not_conducted
132	PEAL	2018-01-05	-23.4623	-46.6346	Ground_level	Hand_net	HB7	Limatus	durhamii	Female_bloodfed	1	Not_conducted
133	PEAL	2018-01-05	-23.4663	-46.6315	Ground_level	Hand_net	122	Sabethes	albiprivus	Female_notbloodfed	1	Negative
134	PEAL	2018-01-08	-23.4638	-46.6335	Ground_level	Hand_net	123	Limatus	durhamii	Female_notbloodfed	5	Negative
135	PEAL	2018-01-08	-23.4638	-46.6335	Ground_level	Hand_net	124	Limatus	durhamii	Female_notbloodfed	5	Negative
136	PEAL	2018-01-08	-23.4638	-46.6335	Ground_level	Hand_net	HB11	Limatus	durhamii	Female_bloodfed	1	Not_conducted
137	PEAL	2018-01-09	-23.4642	-46.6341	Ground_level	Hand_net	132	Aedes	fluviatilis	Female_notbloodfed	2	Negative
138	PEAL	2018-01-09	-23.4642	-46.6341	Ground_level	Hand_net	125	Aedes	scapularis	Female_notbloodfed	2	Negative
139	PEAL	2018-01-09	-23.4642	-46.6341	Ground_level	Hand_net	133	Aedes	scapularis	Female_notbloodfed	1	Negative
140	PEAL	2018-01-09	-23.4662	-46.6301	Ground_level	Hand_net	138	Aedes	scapularis	Female_notbloodfed	3	Negative
141	PEAL	2018-01-09	-23.4642	-46.6341	Ground_level	Hand_net	130	Aedes	albopictus	Male	1	Negative
142	PEAL	2018-01-09	-23.4662	-46.6301	Ground_level	Hand_net	137	Aedes	albopictus	Male	1	Negative
143	PEAL	2018-01-09	-23.4642	-46.6341	Ground_level	Hand_net	126	Culex	nigripalpus	Female_notbloodfed	3	Negative
144	PEAL	2018-01-09	-23.4642	-46.6341	Ground_level	Hand_net	127	Limatus	durhamii	Female_notbloodfed	5	Negative
145	PEAL	2018-01-09	-23.4642	-46.6341	Ground_level	Hand_net	128	Limatus	durhamii	Female_notbloodfed	5	Negative
146	PEAL	2018-01-09	-23.4642	-46.6341	Ground_level	Hand_net	129	Limatus	durhamii	Female_notbloodfed	4	Negative
147	PEAL	2018-01-09	-23.4642	-46.6341	Ground_level	Hand_net	134	Limatus	durhamii	Female_notbloodfed	5	Negative
148	PEAL	2018-01-09	-23.4642	-46.6341	Ground_level	Hand_net	135	Limatus	durhamii	Female_notbloodfed	5	Negative
149	PEAL	2018-01-09	-23.4642	-46.6341	Ground_level	Hand_net	136	Limatus	durhamii	Female_notbloodfed	4	Negative
150	PEAL	2018-01-09	-23.4662	-46.6301	Ground_level	Hand_net	139	Limatus	durhamii	Female_notbloodfed	5	Negative
151	PEAL	2018-01-09	-23.4662	-46.6301	Ground_level	Hand_net	140	Limatus	durhamii	Female_notbloodfed	1	Negative
152	PEAL	2018-01-09	-23.4642	-46.6341	Ground_level	Hand_net	131	Psorophora	albigenu	Female_notbloodfed	1	Negative
153	PEAL	2018-01-09	-23.4642	-46.6341	Ground_level	Hand_net	HB12	Limatus	durhamii	Female_bloodfed	1	Not_conducted
154	PEAL	2018-01-10	-23.4662	-46.6301	Ground_level	Hand_net	144	Aedes	albopictus	Female_notbloodfed	1	Negative
155	PEAL	2018-01-10	-23.4662	-46.6301	Ground_level	Hand_net	145	Culex	(Cux) sp.	Male	1	Negative
156	PEAL	2018-01-10	-23.4644	-46.63	Ground_level	Hand_net	155	Aedes	fluviatilis	Female_notbloodfed	2	Negative
157	PEAL	2018-01-10	-23.4662	-46.6301	Ground_level	Hand_net	147	Aedes	scapularis	Female_notbloodfed	4	Negative
158	PEAL	2018-01-10	-23.4644	-46.63	Ground_level	Hand_net	157	Aedes	scapularis	Female_notbloodfed	5	Negative
159	PEAL	2018-01-10	-23.4644	-46.63	Ground_level	Hand_net	158	Aedes	scapularis	Female_notbloodfed	2	Negative
160	PEAL	2018-01-10	-23.4662	-46.6301	Ground_level	Hand_net	148	Culex	(Cux) sp.	Female_notbloodfed	4	Negative
161	PEAL	2018-01-10	-23.4644	-46.63	Ground_level	Hand_net	154	Aedes	albopictus	Male	2	Negative
162	PEAL	2018-01-10	-23.4662	-46.6301	Ground_level	Hand_net	141	Limatus	durhamii	Female_notbloodfed	5	Negative
163	PEAL	2018-01-10	-23.4662	-46.6301	Ground_level	Hand_net	142	Limatus	durhamii	Female_notbloodfed	5	Negative
164	PEAL	2018-01-10	-23.4662	-46.6301	Ground_level	Hand_net	143	Limatus	durhamii	Female_notbloodfed	5	Negative
165	PEAL	2018-01-10	-23.4662	-46.6301	Ground_level	Hand_net	146	Limatus	durhamii	Female_notbloodfed	2	Negative
166	PEAL	2018-01-10	-23.4644	-46.63	Ground_level	Hand_net	150	Limatus	durhamii	Female_notbloodfed	5	Negative
167	PEAL	2018-01-10	-23.4644	-46.63	Ground_level	Hand_net	151	Limatus	durhamii	Female_notbloodfed	5	Negative
168	PEAL	2018-01-10	-23.4644	-46.63	Ground_level	Hand_net	152	Limatus	durhamii	Female_notbloodfed	5	Negative
169	PEAL	2018-01-10	-23.4644	-46.63	Ground_level	Hand_net	153	Limatus	durhamii	Female_notbloodfed	5	Negative
170	PEAL	2018-01-10	-23.4644	-46.63	Ground_level	Hand_net	156	Limatus	durhamii	Female_notbloodfed	5	Negative
171	PEAL	2018-01-10	-23.4644	-46.63	Ground_level	Hand_net	160	Limatus	durhamii	Female_notbloodfed	3	Negative
172	PEAL	2018-01-10	-23.4644	-46.63	Ground_level	Hand_net	HB13	Limatus	durhamii	Female_bloodfed	1	Not_conducted
173	PEAL	2018-01-10	-23.4644	-46.63	Ground_level	Hand_net	159	Wyeomyia	confusa	Female_notbloodfed	1	Negative
174	PEAL	2018-01-10	-23.4662	-46.6301	Ground_level	Hand_net	149	Wyeomyia	sp.	Female_notbloodfed	2	Negative
175	PEAL	2018-01-11	-23.462	-46.6312	Ground_level	Hand_net	161	Aedes	albopictus	Female_notbloodfed	5	Negative
176	PEAL	2018-01-11	-23.4654	-46.631	Ground_level	Hand_net	180	Aedes	albopictus	Female_notbloodfed	5	Negative
177	PEAL	2018-01-11	-23.4654	-46.631	Ground_level	Hand_net	185	Aedes	albopictus	Female_notbloodfed	1	Negative
178	PEAL	2018-01-11	-23.4654	-46.631	Ground_level	Hand_net	193	Aedes	albopictus	Female_notbloodfed	5	Negative
179	PEAL	2018-01-11	-23.462	-46.6312	Ground_level	Hand_net	163	Culex	(Cux) sp.	Male	1	Negative
180	PEAL	2018-01-11	-23.4654	-46.631	Ground_level	Hand_net	184	Culex	(Cux) sp.	Male	1	Negative
181	PEAL	2018-01-11	-23.462	-46.6312	Ground_level	Hand_net	164	Aedes	fluviatilis	Female_notbloodfed	2	Negative
182	PEAL	2018-01-11	-23.4654	-46.631	Ground_level	Hand_net	183	Aedes	fluviatilis	Female_notbloodfed	1	Negative
183	PEAL	2018-01-11	-23.4654	-46.631	Ground_level	Hand_net	198	Aedes	fluviatilis	Female_notbloodfed	2	Negative
184	PEAL	2018-01-11	-23.4654	-46.631	Ground_level	Hand_net	HB17	Aedes	scapularis	Female_bloodfed	1	Not_conducted
185	PEAL	2018-01-11	-23.4654	-46.631	Ground_level	Hand_net	HB20	Aedes	scapularis	Female_bloodfed	1	Not_conducted
186	PEAL	2018-01-11	-23.462	-46.6312	Ground_level	Hand_net	168	Aedes	scapularis	Female_notbloodfed	3	Negative
187	PEAL	2018-01-11	-23.4654	-46.631	Ground_level	Hand_net	173	Aedes	scapularis	Female_notbloodfed	5	Negative
188	PEAL	2018-01-11	-23.4654	-46.631	Ground_level	Hand_net	174	Aedes	scapularis	Female_notbloodfed	4	Negative
189	PEAL	2018-01-11	-23.4654	-46.631	Ground_level	Hand_net	186	Aedes	scapularis	Female_notbloodfed	2	Negative
190	PEAL	2018-01-11	-23.4654	-46.631	Ground_level	Hand_net	189	Aedes	scapularis	Female_notbloodfed	5	Negative
191	PEAL	2018-01-11	-23.4654	-46.631	Ground_level	Hand_net	194	Aedes	scapularis	Female_notbloodfed	5	Negative
192	PEAL	2018-01-11	-23.4654	-46.631	Ground_level	Hand_net	195	Aedes	scapularis	Female_notbloodfed	3	Negative
193	PEAL	2018-01-11	-23.462	-46.6312	Ground_level	Hand_net	166	Culex	(Cux) sp.	Female_notbloodfed	1	Negative
194	PEAL	2018-01-11	-23.4654	-46.631	Ground_level	Hand_net	197	Culex	(Cux) sp.	Female_notbloodfed	1	Negative
195	PEAL	2018-01-11	-23.462	-46.6312	Ground_level	Hand_net	165	Aedes	albopictus	Male	2	Negative
196	PEAL	2018-01-11	-23.4654	-46.631	Ground_level	Hand_net	181	Aedes	albopictus	Male	2	Negative
197	PEAL	2018-01-11	-23.4654	-46.631	Ground_level	Hand_net	196	Aedes	albopictus	Male	2	Negative
198	PEAL	2018-01-11	-23.462	-46.6312	Ground_level	Hand_net	172	Haemagogus	janthinomys/capricornii	Female_notbloodfed	1	Negative
199	PEAL	2018-01-11	-23.462	-46.6312	Ground_level	Hand_net	162	Haemagogus	leucocelaenus	Female_notbloodfed	4	Negative
200	PEAL	2018-01-11	-23.4654	-46.631	Ground_level	Hand_net	175	Haemagogus	leucocelaenus	Female_notbloodfed	5	Negative
201	PEAL	2018-01-11	-23.4654	-46.631	Ground_level	Hand_net	177	Haemagogus	leucocelaenus	Female_notbloodfed	5	Positive
202	PEAL	2018-01-11	-23.4654	-46.631	Ground_level	Hand_net	178	Haemagogus	leucocelaenus	Female_notbloodfed	3	Negative
203	PEAL	2018-01-11	-23.4654	-46.631	Ground_level	Hand_net	182	Haemagogus	leucocelaenus	Female_notbloodfed	4	Positive
204	PEAL	2018-01-11	-23.4654	-46.631	Ground_level	Hand_net	188	Haemagogus	leucocelaenus	Female_notbloodfed	5	Negative
205	PEAL	2018-01-11	-23.4654	-46.631	Ground_level	Hand_net	190	Haemagogus	leucocelaenus	Female_notbloodfed	5	Negative
206	PEAL	2018-01-11	-23.4654	-46.631	Ground_level	Hand_net	191	Haemagogus	leucocelaenus	Female_notbloodfed	5	Negative
207	PEAL	2018-01-11	-23.4654	-46.631	Ground_level	Hand_net	192	Haemagogus	leucocelaenus	Female_notbloodfed	5	Positive
208	PEAL	2018-01-11	-23.4654	-46.631	Ground_level	Hand_net	199	Haemagogus	leucocelaenus	Female_notbloodfed	4	Negative
209	PEAL	2018-01-11	-23.4654	-46.631	Ground_level	Hand_net	HB14	Haemagogus	leucocelaenus	Female_bloodfed	1	Not_conducted
210	PEAL	2018-01-11	-23.4654	-46.631	Ground_level	Hand_net	HB15	Haemagogus	leucocelaenus	Female_bloodfed	1	Not_conducted
211	PEAL	2018-01-11	-23.462	-46.6312	Ground_level	Hand_net	169	Limatus	durhamii	Female_notbloodfed	5	Negative
212	PEAL	2018-01-11	-23.462	-46.6312	Ground_level	Hand_net	170	Limatus	durhamii	Female_notbloodfed	2	Negative
213	PEAL	2018-01-11	-23.4654	-46.631	Ground_level	Hand_net	176	Limatus	durhamii	Female_notbloodfed	1	Negative
214	PEAL	2018-01-11	-23.4654	-46.631	Ground_level	Hand_net	179	Limatus	durhamii	Female_notbloodfed	1	Negative
215	PEAL	2018-01-11	-23.4654	-46.631	Ground_level	Hand_net	200	Limatus	durhamii	Female_notbloodfed	4	Negative
216	PEAL	2018-01-11	-23.4654	-46.631	Ground_level	Hand_net	HB16	Haemagogus	leucocelaenus	Female_bloodfed	1	Not_conducted
217	PEAL	2018-01-11	-23.4654	-46.631	Ground_level	Hand_net	HB18	Haemagogus	leucocelaenus	Female_bloodfed	1	Not_conducted
218	PEAL	2018-01-11	-23.462	-46.6312	Ground_level	Hand_net	167	Psorophora	ferox	Female_notbloodfed	1	Negative
219	PEAL	2018-01-11	-23.462	-46.6312	Ground_level	Hand_net	171	Sabethes	albiprivus	Female_notbloodfed	1	Negative
220	PEAL	2018-01-11	-23.4654	-46.631	Ground_level	Hand_net	187	Sabethes	albiprivus	Female_notbloodfed	1	Negative
221	PEAL	2018-01-11	-23.4654	-46.631	Ground_level	Hand_net	201	Sabethes	albiprivus	Female_notbloodfed	2	Negative
222	PEAL	2018-01-11	-23.4654	-46.631	Ground_level	Hand_net	HB19	Limatus	durhamii	Female_bloodfed	1	Not_conducted
223	PEAL	2018-01-12	-23.4643	-46.6326	Ground_level	Hand_net	204	Aedes	fluviatilis	Female_notbloodfed	4	Negative
224	PEAL	2018-01-12	-23.4643	-46.6326	Ground_level	Hand_net	HB21	Aedes	scapularis	Female_bloodfed	1	Not_conducted
225	PEAL	2018-01-12	-23.4643	-46.6326	Ground_level	Hand_net	HB22	Aedes	scapularis	Female_bloodfed	1	Not_conducted
226	PEAL	2018-01-12	-23.4643	-46.6326	Ground_level	Hand_net	HB23	Aedes	scapularis	Female_bloodfed	1	Not_conducted
227	PEAL	2018-01-12	-23.4643	-46.6326	Ground_level	Hand_net	202	Aedes	scapularis	Female_notbloodfed	5	Negative
228	PEAL	2018-01-12	-23.4643	-46.6326	Ground_level	Hand_net	203	Aedes	scapularis	Female_notbloodfed	5	Negative
229	PEAL	2018-01-12	-23.4643	-46.6326	Ground_level	Hand_net	205	Haemagogus	leucocelaenus	Female_notbloodfed	2	Negative
230	PEAL	2018-01-12	-23.4643	-46.6326	Ground_level	Hand_net	206	Limatus	durhamii	Female_notbloodfed	4	Negative
231	PEAL	2018-01-15	-23.4654	-46.631	Ground_level	Hand_net	242	Aedes	albopictus	Female_notbloodfed	3	Negative
232	PEAL	2018-01-15	-23.4654	-46.631	Ground_level	Hand_net	HB28	Aedes	fluviatilis	Female_bloodfed	1	Not_conducted
233	PEAL	2018-01-15	-23.4654	-46.631	Ground_level	Hand_net	238	Aedes	fluviatilis	Female_notbloodfed	3	Negative
234	PEAL	2018-01-15	-23.4654	-46.631	Ground_level	Hand_net	226	Aedes	scapularis	Female_notbloodfed	2	Negative
235	PEAL	2018-01-15	-23.4654	-46.631	Ground_level	Hand_net	235	Aedes	scapularis	Female_notbloodfed	5	Negative
236	PEAL	2018-01-15	-23.4654	-46.631	Ground_level	Hand_net	236	Aedes	scapularis	Female_notbloodfed	5	Negative
237	PEAL	2018-01-15	-23.4654	-46.631	Ground_level	Hand_net	237	Aedes	scapularis	Female_notbloodfed	4	Negative
238	PEAL	2018-01-15	-23.4654	-46.631	Ground_level	Hand_net	243	Culex	(Cux) sp.	Female_notbloodfed	1	Negative
239	PEAL	2018-01-15	-23.4654	-46.631	Ground_level	Hand_net	244	Aedes	albopictus	Male	2	Negative
240	PEAL	2018-01-15	-23.4654	-46.631	Ground_level	Hand_net	224	Haemagogus	leucocelaenus	Female_notbloodfed	5	Negative
241	PEAL	2018-01-15	-23.4654	-46.631	Ground_level	Hand_net	225	Haemagogus	leucocelaenus	Female_notbloodfed	4	Negative
242	PEAL	2018-01-15	-23.4654	-46.631	Ground_level	Hand_net	229	Haemagogus	leucocelaenus	Female_notbloodfed	5	Negative
243	PEAL	2018-01-15	-23.4654	-46.631	Ground_level	Hand_net	230	Haemagogus	leucocelaenus	Female_notbloodfed	5	Negative
244	PEAL	2018-01-15	-23.4654	-46.631	Ground_level	Hand_net	231	Haemagogus	leucocelaenus	Female_notbloodfed	5	Negative
245	PEAL	2018-01-15	-23.4654	-46.631	Ground_level	Hand_net	232	Haemagogus	leucocelaenus	Female_notbloodfed	5	Negative
246	PEAL	2018-01-15	-23.4654	-46.631	Ground_level	Hand_net	233	Haemagogus	leucocelaenus	Female_notbloodfed	5	Negative
247	PEAL	2018-01-15	-23.4654	-46.631	Ground_level	Hand_net	234	Haemagogus	leucocelaenus	Female_notbloodfed	5	Negative
248	PEAL	2018-01-15	-23.4654	-46.631	Ground_level	Hand_net	240	Haemagogus	leucocelaenus	Female_notbloodfed	5	Negative
249	PEAL	2018-01-15	-23.4654	-46.631	Ground_level	Hand_net	245	Haemagogus	leucocelaenus	Female_notbloodfed	1	Negative
250	PEAL	2018-01-15	-23.4654	-46.631	Ground_level	Hand_net	241	Limatus	durhamii	Female_notbloodfed	2	Negative
251	PEAL	2018-01-15	-23.4654	-46.631	Ground_level	Hand_net	227	Sabethes	albiprivus	Female_notbloodfed	1	Negative
252	PEAL	2018-01-15	-23.4654	-46.631	Ground_level	Hand_net	246	Sabethes	albiprivus	Female_notbloodfed	1	Negative
253	PEAL	2018-01-15	-23.4654	-46.631	Ground_level	Hand_net	228	Sabethes	purpureus	Female_notbloodfed	1	Negative
254	PEAL	2018-01-15	-23.4654	-46.631	Ground_level	Hand_net	239	Aedes	fluviatilis	Male	1	Negative
255	PEAL	2018-01-16	-23.4609	-46.6359	Ground_level	Hand_net	254	Aedes	albopictus	Female_notbloodfed	3	Negative
256	PEAL	2018-01-16	-23.46	-46.6347	Ground_level	Hand_net	271	Aedes	albopictus	Female_notbloodfed	3	Negative
257	PEAL	2018-01-16	-23.4609	-46.6359	Ground_level	Hand_net	251	Culex	(Cux) sp.	Male	4	Negative
258	PEAL	2018-01-16	-23.4609	-46.6359	Ground_level	Hand_net	HB29	Aedes	scapularis	Female_bloodfed	1	Not_conducted
259	PEAL	2018-01-16	-23.46	-46.6347	Ground_level	Hand_net	HB30	Aedes	scapularis	Female_bloodfed	1	Not_conducted
260	PEAL	2018-01-16	-23.4609	-46.6359	Ground_level	Hand_net	257	Aedes	scapularis	Female_notbloodfed	5	Negative
261	PEAL	2018-01-16	-23.46	-46.6347	Ground_level	Hand_net	264	Aedes	scapularis	Female_notbloodfed	5	Negative
262	PEAL	2018-01-16	-23.46	-46.6347	Ground_level	Hand_net	265	Aedes	scapularis	Female_notbloodfed	5	Negative
263	PEAL	2018-01-16	-23.46	-46.6347	Ground_level	Hand_net	266	Aedes	scapularis	Female_notbloodfed	3	Negative
264	PEAL	2018-01-16	-23.46	-46.6347	Ground_level	Hand_net	HB31	Aedes	scapularis	Female_bloodfed	1	Not_conducted
265	PEAL	2018-01-16	-23.4609	-46.6359	Ground_level	Hand_net	252	Culex	(Cux) sp.	Female_notbloodfed	3	Negative
266	PEAL	2018-01-16	-23.4609	-46.6359	Ground_level	Hand_net	255	Aedes	albopictus	Male	1	Negative
267	PEAL	2018-01-16	-23.4609	-46.6359	Ground_level	Hand_net	256	Aedes	albopictus	Male	1	Negative
268	PEAL	2018-01-16	-23.46	-46.6347	Ground_level	Hand_net	270	Aedes	albopictus	Male	1	Negative
269	PEAL	2018-01-16	-23.46	-46.6347	Ground_level	Hand_net	261	Haemagogus	leucocelaenus	Female_notbloodfed	5	Negative
270	PEAL	2018-01-16	-23.46	-46.6347	Ground_level	Hand_net	262	Haemagogus	leucocelaenus	Female_notbloodfed	5	Negative
271	PEAL	2018-01-16	-23.46	-46.6347	Ground_level	Hand_net	263	Haemagogus	leucocelaenus	Female_notbloodfed	5	Negative
272	PEAL	2018-01-16	-23.46	-46.6347	Ground_level	Hand_net	268	Haemagogus	leucocelaenus	Female_notbloodfed	5	Negative
273	PEAL	2018-01-16	-23.4609	-46.6359	Ground_level	Hand_net	247	Limatus	durhamii	Female_notbloodfed	5	Negative
274	PEAL	2018-01-16	-23.4609	-46.6359	Ground_level	Hand_net	248	Limatus	durhamii	Female_notbloodfed	5	Negative
275	PEAL	2018-01-16	-23.4609	-46.6359	Ground_level	Hand_net	249	Limatus	durhamii	Female_notbloodfed	5	Negative
276	PEAL	2018-01-16	-23.4609	-46.6359	Ground_level	Hand_net	250	Limatus	durhamii	Female_notbloodfed	5	Negative
277	PEAL	2018-01-16	-23.4609	-46.6359	Ground_level	Hand_net	253	Limatus	durhamii	Female_notbloodfed	1	Negative
278	PEAL	2018-01-16	-23.46	-46.6347	Ground_level	Hand_net	258	Limatus	durhamii	Female_notbloodfed	5	Negative
279	PEAL	2018-01-16	-23.46	-46.6347	Ground_level	Hand_net	259	Limatus	durhamii	Female_notbloodfed	5	Negative
280	PEAL	2018-01-16	-23.46	-46.6347	Ground_level	Hand_net	260	Limatus	durhamii	Female_notbloodfed	5	Negative
281	PEAL	2018-01-16	-23.46	-46.6347	Ground_level	Hand_net	267	Limatus	durhamii	Female_notbloodfed	5	Negative
282	PEAL	2018-01-16	-23.46	-46.6347	Ground_level	Hand_net	269	Limatus	durhamii	Female_notbloodfed	1	Negative
283	PEAL	2018-01-17	-23.4603	-46.6406	Ground_level	Hand_net	216	Aedes	albopictus	Female_notbloodfed	5	Negative
284	PEAL	2018-01-17	-23.4603	-46.6406	Ground_level	Hand_net	219	Aedes	albopictus	Female_notbloodfed	1	Negative
285	PEAL	2018-01-17	-23.4603	-46.6406	Ground_level	Hand_net	221	Culex	(Cux) sp.	Male	3	Negative
286	PEAL	2018-01-17	-23.4603	-46.6406	Ground_level	Hand_net	222	Aedes	fluviatilis	Female_notbloodfed	1	Negative
287	PEAL	2018-01-17	-23.4603	-46.6406	Ground_level	Hand_net	HB24	Aedes	scapularis	Female_bloodfed	1	Not_conducted
288	PEAL	2018-01-17	-23.4603	-46.6406	Ground_level	Hand_net	HB25	Aedes	scapularis	Female_bloodfed	1	Not_conducted
289	PEAL	2018-01-17	-23.4603	-46.6406	Ground_level	Hand_net	211	Aedes	scapularis	Female_notbloodfed	5	Negative
290	PEAL	2018-01-17	-23.4603	-46.6406	Ground_level	Hand_net	212	Aedes	scapularis	Female_notbloodfed	5	Negative
291	PEAL	2018-01-17	-23.4603	-46.6406	Ground_level	Hand_net	213	Aedes	scapularis	Female_notbloodfed	5	Negative
292	PEAL	2018-01-17	-23.4603	-46.6406	Ground_level	Hand_net	220	Aedes	scapularis	Female_notbloodfed	1	Negative
293	PEAL	2018-01-17	-23.4603	-46.6406	Ground_level	Hand_net	HB26	Aedes	scapularis	Female_bloodfed	1	Not_conducted
294	PEAL	2018-01-17	-23.4603	-46.6406	Ground_level	Hand_net	HB27	Aedes	terrens	Female_bloodfed	1	Not_conducted
295	PEAL	2018-01-17	-23.4603	-46.6406	Ground_level	Hand_net	215	Aedes	albopictus	Male	1	Negative
296	PEAL	2018-01-17	-23.4562	-46.6373	Ground_level	Hand_net	207	Limatus	durhamii	Female_notbloodfed	5	Negative
297	PEAL	2018-01-17	-23.4562	-46.6373	Ground_level	Hand_net	208	Limatus	durhamii	Female_notbloodfed	5	Negative
298	PEAL	2018-01-17	-23.4603	-46.6406	Ground_level	Hand_net	209	Limatus	durhamii	Female_notbloodfed	5	Negative
299	PEAL	2018-01-17	-23.4603	-46.6406	Ground_level	Hand_net	210	Limatus	durhamii	Female_notbloodfed	5	Negative
300	PEAL	2018-01-17	-23.4603	-46.6406	Ground_level	Hand_net	214	Limatus	durhamii	Female_notbloodfed	5	Negative
301	PEAL	2018-01-17	-23.4603	-46.6406	Ground_level	Hand_net	217	Psorophora	ferox	Female_notbloodfed	1	Negative
302	PEAL	2018-01-17	-23.4603	-46.6406	Ground_level	Hand_net	218	Sabethes	albiprivus	Female_notbloodfed	1	Negative
303	PEAL	2018-01-17	-23.4603	-46.6406	Ground_level	Hand_net	223	Wyeomyia	confusa	Female_notbloodfed	1	Negative
304	PEAL	2018-01-18	-23.4603	-46.6406	Ground_level	Hand_net	HB33	Aedes	albopictus	Female_bloodfed	1	Not_conducted
305	PEAL	2018-01-18	-23.4603	-46.6406	Ground_level	Hand_net	HB34	Aedes	albopictus	Female_bloodfed	1	Not_conducted
306	PEAL	2018-01-18	-23.4603	-46.6406	Ground_level	Hand_net	278	Aedes	albopictus	Female_notbloodfed	5	Negative
307	PEAL	2018-01-18	-23.4603	-46.6406	Ground_level	Hand_net	279	Aedes	albopictus	Female_notbloodfed	5	Negative
308	PEAL	2018-01-18	-23.4603	-46.6406	Ground_level	Hand_net	280	Aedes	albopictus	Female_notbloodfed	5	Negative
309	PEAL	2018-01-18	-23.4603	-46.6406	Ground_level	Hand_net	288	Aedes	albopictus	Female_notbloodfed	5	Negative
310	PEAL	2018-01-18	-23.4603	-46.6406	Ground_level	Hand_net	289	Aedes	albopictus	Female_notbloodfed	5	Negative
311	PEAL	2018-01-18	-23.4603	-46.6406	Ground_level	Hand_net	290	Aedes	albopictus	Female_notbloodfed	4	Negative
312	PEAL	2018-01-18	-23.4638	-46.631	Ground_level	Hand_net	299	Aedes	albopictus	Female_notbloodfed	5	Negative
313	PEAL	2018-01-18	-23.4638	-46.631	Ground_level	Hand_net	302	Aedes	albopictus	Female_notbloodfed	3	Negative
314	PEAL	2018-01-18	-23.4638	-46.631	Ground_level	Hand_net	301	Culex	(Cux) sp.	Male	1	Negative
315	PEAL	2018-01-18	-23.4603	-46.6406	Ground_level	Hand_net	292	Aedes	fluviatilis	Female_notbloodfed	1	Negative
316	PEAL	2018-01-18	-23.4638	-46.631	Ground_level	Hand_net	305	Aedes	fluviatilis	Female_notbloodfed	1	Negative
317	PEAL	2018-01-18	-23.4603	-46.6406	Ground_level	Hand_net	286	Aedes	scapularis	Female_notbloodfed	5	Negative
318	PEAL	2018-01-18	-23.4638	-46.631	Ground_level	Hand_net	293	Aedes	scapularis	Female_notbloodfed	5	Negative
319	PEAL	2018-01-18	-23.4638	-46.631	Ground_level	Hand_net	297	Aedes	scapularis	Female_notbloodfed	5	Negative
320	PEAL	2018-01-18	-23.4638	-46.631	Ground_level	Hand_net	304	Aedes	scapularis	Female_notbloodfed	1	Negative
321	PEAL	2018-01-18	-23.4603	-46.6406	Ground_level	Hand_net	HB32	Aedes	scapularis	Female_bloodfed	1	Not_conducted
322	PEAL	2018-01-18	-23.4603	-46.6406	Ground_level	Hand_net	274	Aedes	albopictus	Male	5	Negative
323	PEAL	2018-01-18	-23.4603	-46.6406	Ground_level	Hand_net	275	Aedes	albopictus	Male	5	Negative
324	PEAL	2018-01-18	-23.4603	-46.6406	Ground_level	Hand_net	276	Aedes	albopictus	Male	5	Negative
325	PEAL	2018-01-18	-23.4603	-46.6406	Ground_level	Hand_net	277	Aedes	albopictus	Male	4	Negative
326	PEAL	2018-01-18	-23.4603	-46.6406	Ground_level	Hand_net	281	Aedes	albopictus	Male	5	Negative
327	PEAL	2018-01-18	-23.4603	-46.6406	Ground_level	Hand_net	273	Culex	nigripalpus	Female_notbloodfed	1	Negative
328	PEAL	2018-01-18	-23.4603	-46.6406	Ground_level	Hand_net	282	Aedes	albopictus	Male	5	Negative
329	PEAL	2018-01-18	-23.4603	-46.6406	Ground_level	Hand_net	283	Aedes	albopictus	Male	5	Negative
330	PEAL	2018-01-18	-23.4603	-46.6406	Ground_level	Hand_net	284	Aedes	albopictus	Male	5	Negative
331	PEAL	2018-01-18	-23.4603	-46.6406	Ground_level	Hand_net	285	Aedes	albopictus	Male	5	Negative
332	PEAL	2018-01-18	-23.4638	-46.631	Ground_level	Hand_net	303	Haemagogus	leucocelaenus	Female_notbloodfed	3	Negative
333	PEAL	2018-01-18	-23.4603	-46.6406	Ground_level	Hand_net	287	Aedes	albopictus	Male	3	Negative
334	PEAL	2018-01-18	-23.4638	-46.631	Ground_level	Hand_net	298	Aedes	albopictus	Male	5	Negative
335	PEAL	2018-01-18	-23.4638	-46.631	Ground_level	Hand_net	300	Aedes	albopictus	Male	1	Negative
336	PEAL	2018-01-18	-23.4603	-46.6406	Ground_level	Hand_net	291	Limatus	durhamii	Female_notbloodfed	3	Negative
337	PEAL	2018-01-18	-23.4638	-46.631	Ground_level	Hand_net	294	Limatus	durhamii	Female_notbloodfed	5	Negative
338	PEAL	2018-01-18	-23.4638	-46.631	Ground_level	Hand_net	295	Limatus	durhamii	Female_notbloodfed	5	Negative
339	PEAL	2018-01-18	-23.4638	-46.631	Ground_level	Hand_net	296	Limatus	durhamii	Female_notbloodfed	2	Negative
340	PEAL	2018-01-18	-23.4638	-46.631	Ground_level	Hand_net	HB35	Haemagogus	leucocelaenus	Female_bloodfed	1	Not_conducted
341	PEAL	2018-01-18	-23.4638	-46.631	Ground_level	Hand_net	306	Sabethes	purpureus	Female_notbloodfed	1	Negative
342	PEAL	2018-01-18	-23.4603	-46.6406	Ground_level	Hand_net	272	Wyeomyia	confusa	Female_notbloodfed	1	Negative
343	PEAL	2018-01-19	-23.4583	-46.6375	Ground_level	Hand_net	313	Aedes	fluviatilis	Female_notbloodfed	1	Negative
344	PEAL	2018-01-19	-23.4583	-46.6375	Ground_level	Hand_net	311	Culex	(Cux) sp.	Male	2	Negative
345	PEAL	2018-01-19	-23.4583	-46.6375	Ground_level	Hand_net	315	Aedes	scapularis	Female_notbloodfed	3	Negative
346	PEAL	2018-01-19	-23.4583	-46.6375	Ground_level	Hand_net	307	Limatus	durhamii	Female_notbloodfed	5	Negative
347	PEAL	2018-01-19	-23.4583	-46.6375	Ground_level	Hand_net	308	Limatus	durhamii	Female_notbloodfed	5	Negative
348	PEAL	2018-01-19	-23.4583	-46.6375	Ground_level	Hand_net	309	Limatus	durhamii	Female_notbloodfed	5	Negative
349	PEAL	2018-01-19	-23.4583	-46.6375	Ground_level	Hand_net	310	Limatus	durhamii	Female_notbloodfed	5	Negative
350	PEAL	2018-01-19	-23.4583	-46.6375	Ground_level	Hand_net	314	Limatus	durhamii	Female_notbloodfed	2	Negative
351	PEAL	2018-01-19	-23.4583	-46.6375	Ground_level	Hand_net	317	Shannoniana	fluviatilis	Female_notbloodfed	1	Negative
352	PEAL	2018-01-19	-23.4583	-46.6375	Ground_level	Hand_net	316	Trichoprosopon	compressum compressum	Female_notbloodfed	2	Negative
353	PEAL	2018-01-19	-23.4583	-46.6375	Ground_level	Hand_net	HB36	Limatus	durhamii	Female_bloodfed	1	Not_conducted
354	PEAL	2018-01-19	-23.4583	-46.6375	Ground_level	Hand_net	312	Wyeomyia	confusa	Female_notbloodfed	5	Negative
355	PEAL	2018-03-16	-23.465	-46.6302	Ground_level	Hand_net	325	Aedes	albopictus	Female_notbloodfed	2	Negative
356	PEAL	2018-03-16	-23.465	-46.6302	Ground_level	Hand_net	344	Aedes	albopictus	Female_notbloodfed	1	Negative
357	PEAL	2018-03-16	-23.465	-46.6302	Ground_level	Hand_net	331	Aedes	fluviatilis	Female_notbloodfed	1	Negative
358	PEAL	2018-03-16	-23.465	-46.6302	Ground_level	Nasci_aspirator	319	Aedes	scapularis	Female_notbloodfed	1	Negative
359	PEAL	2018-03-16	-23.465	-46.6302	Ground_level	Hand_net	323	Aedes	scapularis	Female_notbloodfed	2	Negative
360	PEAL	2018-03-16	-23.465	-46.6302	Ground_level	Hand_net	328	Aedes	scapularis	Female_notbloodfed	3	Negative
361	PEAL	2018-03-16	-23.465	-46.6302	Ground_level	Hand_net	342	Aedes	scapularis	Female_notbloodfed	4	Negative
362	PEAL	2018-03-16	-23.465	-46.6302	Ground_level	Nasci_aspirator	318	Haemagogus	leucocelaenus	Female_notbloodfed	3	Negative
363	PEAL	2018-03-16	-23.465	-46.6302	Ground_level	Hand_net	324	Haemagogus	leucocelaenus	Female_notbloodfed	1	Negative
364	PEAL	2018-03-16	-23.465	-46.6302	Ground_level	Hand_net	329	Haemagogus	leucocelaenus	Female_notbloodfed	1	Negative
365	PEAL	2018-03-16	-23.465	-46.6302	Ground_level	Nasci_aspirator	333	Haemagogus	leucocelaenus	Female_notbloodfed	5	Negative
366	PEAL	2018-03-16	-23.465	-46.6302	Ground_level	Nasci_aspirator	335	Haemagogus	leucocelaenus	Female_notbloodfed	5	Negative
367	PEAL	2018-03-16	-23.465	-46.6302	Ground_level	Nasci_aspirator	336	Haemagogus	leucocelaenus	Female_notbloodfed	5	Negative
368	PEAL	2018-03-16	-23.465	-46.6302	Ground_level	Hand_net	343	Haemagogus	leucocelaenus	Female_notbloodfed	1	Negative
369	PEAL	2018-03-16	-23.465	-46.6302	Ground_level	Nasci_aspirator	320	Limatus	durhamii	Female_notbloodfed	5	Negative
370	PEAL	2018-03-16	-23.465	-46.6302	Ground_level	Nasci_aspirator	321	Limatus	durhamii	Female_notbloodfed	3	Negative
371	PEAL	2018-03-16	-23.465	-46.6302	Ground_level	Hand_net	322	Limatus	durhamii	Female_notbloodfed	4	Negative
372	PEAL	2018-03-16	-23.465	-46.6302	Ground_level	Hand_net	330	Limatus	durhamii	Female_notbloodfed	3	Negative
373	PEAL	2018-03-16	-23.465	-46.6302	Ground_level	Nasci_aspirator	334	Limatus	durhamii	Female_notbloodfed	5	Negative
374	PEAL	2018-03-16	-23.465	-46.6302	Ground_level	Hand_net	337	Limatus	durhamii	Female_notbloodfed	5	Negative
375	PEAL	2018-03-16	-23.465	-46.6302	Ground_level	Hand_net	338	Limatus	durhamii	Female_notbloodfed	5	Negative
376	PEAL	2018-03-16	-23.465	-46.6302	Ground_level	Hand_net	339	Limatus	durhamii	Female_notbloodfed	5	Negative
377	PEAL	2018-03-16	-23.465	-46.6302	Ground_level	Hand_net	340	Limatus	durhamii	Female_notbloodfed	4	Negative
378	PEAL	2018-03-16	-23.465	-46.6302	Ground_level	Hand_net	341	Sabethes	albiprivus	Female_notbloodfed	5	Negative
379	PEAL	2018-03-16	-23.465	-46.6302	Ground_level	Hand_net	332	Sabethes	quasicyaneus	Female_notbloodfed	1	Negative
380	PEAL	2018-03-16	-23.465	-46.6302	Ground_level	Hand_net	346	Sabethes	quasicyaneus	Female_notbloodfed	1	Negative
381	PEAL	2018-03-16	-23.465	-46.6302	Ground_level	Hand_net	327	Aedes	scapularis	Male	1	Negative
382	PEAL	2018-03-16	-23.465	-46.6302	Ground_level	Hand_net	326	Wyeomyia	sp.	Female_notbloodfed	1	Negative
383	PEAL	2018-03-16	-23.465	-46.6302	Ground_level	Hand_net	345	Wyeomyia	sp.	Female_notbloodfed	2	Negative
384	PEAL	2018-03-17	-23.4661	-46.6315	Ground_level	Hand_net	HB38	Aedes	albopictus	Female_bloodfed	1	Not_conducted
385	PEAL	2018-03-17	-23.4661	-46.6315	Ground_level	Hand_net	359	Aedes	albopictus	Female_notbloodfed	4	Negative
386	PEAL	2018-03-17	-23.4661	-46.6315	Ground_level	Nasci_aspirator	348	Aedes	fluviatilis	Female_notbloodfed	1	Negative
387	PEAL	2018-03-17	-23.4661	-46.6315	Ground_level	Hand_net	361	Aedes	fluviatilis	Female_notbloodfed	1	Negative
388	PEAL	2018-03-17	-23.4661	-46.6315	Ground_level	Hand_net	356	Aedes	scapularis	Female_notbloodfed	5	Negative
389	PEAL	2018-03-17	-23.4661	-46.6315	Ground_level	Hand_net	365	Aedes	scapularis	Female_notbloodfed	5	Negative
390	PEAL	2018-03-17	-23.4661	-46.6315	Ground_level	Hand_net	370	Aedes	scapularis	Female_notbloodfed	1	Negative
391	PEAL	2018-03-17	-23.4661	-46.6315	Ground_level	Hand_net	358	Culex	(Cux) sp.	Female_notbloodfed	1	Negative
392	PEAL	2018-03-17	-23.4661	-46.6315	Ground_level	Hand_net	351	Haemagogus	leucocelaenus	Female_notbloodfed	5	Negative
393	PEAL	2018-03-17	-23.4661	-46.6315	Ground_level	Hand_net	352	Haemagogus	leucocelaenus	Female_notbloodfed	5	Negative
394	PEAL	2018-03-17	-23.4661	-46.6315	Ground_level	Hand_net	353	Haemagogus	leucocelaenus	Female_notbloodfed	5	Negative
395	PEAL	2018-03-17	-23.4661	-46.6315	Ground_level	Hand_net	354	Haemagogus	leucocelaenus	Female_notbloodfed	5	Negative
396	PEAL	2018-03-17	-23.4661	-46.6315	Ground_level	Hand_net	360	Haemagogus	leucocelaenus	Female_notbloodfed	2	Negative
397	PEAL	2018-03-17	-23.4661	-46.6315	Ground_level	Hand_net	363	Haemagogus	leucocelaenus	Female_notbloodfed	3	Negative
398	PEAL	2018-03-17	-23.4661	-46.6315	Ground_level	Hand_net	366	Haemagogus	leucocelaenus	Female_notbloodfed	5	Negative
399	PEAL	2018-03-17	-23.4661	-46.6315	Ground_level	Hand_net	368	Haemagogus	leucocelaenus	Female_notbloodfed	5	Negative
400	PEAL	2018-03-17	-23.4661	-46.6315	Ground_level	Hand_net	369	Haemagogus	leucocelaenus	Female_notbloodfed	2	Negative
401	PEAL	2018-03-17	-23.4661	-46.6315	Ground_level	Nasci_aspirator	349	Aedes	albopictus	Male	1	Negative
402	PEAL	2018-03-17	-23.4661	-46.6315	Ground_level	Hand_net	350	Limatus	durhamii	Female_notbloodfed	5	Negative
403	PEAL	2018-03-17	-23.4661	-46.6315	Ground_level	Hand_net	355	Limatus	durhamii	Female_notbloodfed	5	Negative
404	PEAL	2018-03-17	-23.4661	-46.6315	Ground_level	Nasci_aspirator	364	Limatus	durhamii	Female_notbloodfed	5	Negative
405	PEAL	2018-03-17	-23.4661	-46.6315	Ground_level	Hand_net	371	Limatus	durhamii	Female_notbloodfed	1	Negative
406	PEAL	2018-03-17	-23.4661	-46.6315	Ground_level	Hand_net	HB37	Haemagogus	leucocelaenus	Female_bloodfed	1	Not_conducted
407	PEAL	2018-03-17	-23.4661	-46.6315	Ground_level	Hand_net	362	Sabethes	albiprivus	Female_notbloodfed	2	Negative
408	PEAL	2018-03-17	-23.4661	-46.6315	Ground_level	Hand_net	HB39	Wyeomyia	sp.	Female_bloodfed	1	Not_conducted
409	PEAL	2018-03-17	-23.4661	-46.6315	Ground_level	Nasci_aspirator	347	Aedes	fluviatilis	Male	2	Negative
410	PEAL	2018-03-17	-23.4661	-46.6315	Ground_level	Hand_net	HB40	Wyeomyia	sp.	Female_bloodfed	1	Not_conducted
411	PEAL	2018-03-17	-23.4661	-46.6315	Ground_level	Hand_net	357	Wyeomyia	sp.	Female_notbloodfed	5	Negative
412	PEAL	2018-03-17	-23.4661	-46.6315	Ground_level	Hand_net	367	Wyeomyia	sp.	Female_notbloodfed	1	Negative
413	PEAL	2018-03-22	-23.455	-46.6392	Ground_level	Hand_net	394	Aedes	fluviatilis	Female_notbloodfed	1	Negative
414	PEAL	2018-03-22	-23.455	-46.6392	Ground_level	Nasci_aspirator	399	Culex	(Cux) sp.	Male	1	Negative
415	PEAL	2018-03-22	-23.455	-46.6392	Ground_level	Hand_net	392	Aedes	scapularis	Female_notbloodfed	2	Negative
416	PEAL	2018-03-22	-23.455	-46.6392	Ground_level	Hand_net	389	Aedes	terrens	Female_notbloodfed	1	Negative
417	PEAL	2018-03-22	-23.455	-46.6392	Ground_level	Nasci_aspirator	401	Aedes	terrens	Female_notbloodfed	1	Negative
418	PEAL	2018-03-22	-23.455	-46.6392	Ground_level	Hand_net	377	Coquillettidia	sp.	Female_notbloodfed	1	Negative
419	PEAL	2018-03-22	-23.455	-46.6392	Ground_level	Hand_net	382	Culex	(Cux) sp.	Female_notbloodfed	1	Negative
420	PEAL	2018-03-22	-23.455	-46.6392	Ground_level	Hand_net	372	Haemagogus	leucocelaenus	Female_notbloodfed	5	Negative
421	PEAL	2018-03-22	-23.455	-46.6392	Ground_level	Hand_net	376	Haemagogus	leucocelaenus	Female_notbloodfed	5	Negative
422	PEAL	2018-03-22	-23.455	-46.6392	Ground_level	Hand_net	379	Haemagogus	leucocelaenus	Female_notbloodfed	1	Negative
423	PEAL	2018-03-22	-23.455	-46.6392	Ground_level	Hand_net	391	Haemagogus	leucocelaenus	Female_notbloodfed	4	Negative
424	PEAL	2018-03-22	-23.455	-46.6392	Ground_level	Hand_net	373	Limatus	durhamii	Female_notbloodfed	5	Negative
425	PEAL	2018-03-22	-23.455	-46.6392	Ground_level	Hand_net	374	Limatus	durhamii	Female_notbloodfed	5	Negative
426	PEAL	2018-03-22	-23.455	-46.6392	Ground_level	Hand_net	375	Limatus	durhamii	Female_notbloodfed	5	Negative
427	PEAL	2018-03-22	-23.455	-46.6392	Ground_level	Hand_net	378	Limatus	durhamii	Female_notbloodfed	4	Negative
428	PEAL	2018-03-22	-23.455	-46.6392	Ground_level	Hand_net	384	Limatus	durhamii	Female_notbloodfed	5	Negative
429	PEAL	2018-03-22	-23.455	-46.6392	Ground_level	Hand_net	385	Limatus	durhamii	Female_notbloodfed	5	Negative
430	PEAL	2018-03-22	-23.455	-46.6392	Ground_level	Hand_net	386	Limatus	durhamii	Female_notbloodfed	5	Negative
431	PEAL	2018-03-22	-23.455	-46.6392	Ground_level	Hand_net	387	Limatus	durhamii	Female_notbloodfed	5	Negative
432	PEAL	2018-03-22	-23.455	-46.6392	Ground_level	Hand_net	388	Limatus	durhamii	Female_notbloodfed	5	Negative
433	PEAL	2018-03-22	-23.455	-46.6392	Ground_level	Nasci_aspirator	397	Limatus	durhamii	Female_notbloodfed	5	Negative
434	PEAL	2018-03-22	-23.455	-46.6392	Ground_level	Nasci_aspirator	398	Limatus	durhamii	Female_notbloodfed	5	Negative
435	PEAL	2018-03-22	-23.455	-46.6392	Ground_level	Nasci_aspirator	400	Limatus	durhamii	Female_notbloodfed	1	Negative
436	PEAL	2018-03-22	-23.455	-46.6392	Ground_level	Nasci_aspirator	HB41	Haemagogus	leucocelaenus	Female_bloodfed	1	Not_conducted
437	PEAL	2018-03-22	-23.455	-46.6392	Ground_level	Hand_net	383	Wyeomyia	(Pho) sp.	Female_notbloodfed	2	Negative
438	PEAL	2018-03-22	-23.455	-46.6392	Ground_level	Hand_net	380	Wyeomyia	confusa	Female_notbloodfed	3	Negative
439	PEAL	2018-03-22	-23.455	-46.6392	Ground_level	Hand_net	390	Wyeomyia	confusa	Female_notbloodfed	5	Negative
440	PEAL	2018-03-22	-23.455	-46.6392	Ground_level	Hand_net	393	Wyeomyia	confusa	Female_notbloodfed	3	Negative
441	PEAL	2018-03-22	-23.455	-46.6392	Ground_level	Hand_net	381	Wyeomyia	sp.	Female_notbloodfed	2	Negative
442	PEAL	2018-03-22	-23.455	-46.6392	Ground_level	Hand_net	395	Wyeomyia	sp.	Female_notbloodfed	1	Negative
443	PEAL	2018-03-22	-23.455	-46.6392	Ground_level	Hand_net	396	Trichoprosopon	sp.	Male	1	Negative
444	PEAL	2018-03-27	-23.4657	-46.6428	Ground_level	Hand_net	HB42	Aedes	albopictus	Female_bloodfed	1	Not_conducted
445	PEAL	2018-03-27	-23.4657	-46.6428	Ground_level	Hand_net	404	Aedes	albopictus	Female_notbloodfed	5	Negative
446	PEAL	2018-03-27	-23.4657	-46.6428	Ground_level	Hand_net	405	Aedes	albopictus	Female_notbloodfed	5	Negative
447	PEAL	2018-03-27	-23.4657	-46.6428	Ground_level	Hand_net	HB43	Aedes	albopictus	Female_bloodfed	1	Not_conducted
448	PEAL	2018-03-27	-23.4657	-46.6428	Ground_level	Hand_net	411	Aedes	albopictus	Female_notbloodfed	5	Negative
449	PEAL	2018-03-27	-23.4657	-46.6428	Ground_level	Hand_net	415	Aedes	albopictus	Female_notbloodfed	2	Negative
450	PEAL	2018-03-27	-23.4657	-46.6428	Ground_level	Hand_net	428	Aedes	albopictus	Female_notbloodfed	5	Negative
451	PEAL	2018-03-27	-23.4657	-46.6428	Ground_level	Hand_net	434	Aedes	albopictus	Female_notbloodfed	3	Negative
452	PEAL	2018-03-27	-23.4657	-46.6428	Ground_level	Hand_net	HB45	Aedes	albopictus	Female_bloodfed	1	Not_conducted
453	PEAL	2018-03-27	-23.4657	-46.6428	Ground_level	Hand_net	419	Aedes	fluviatilis	Female_notbloodfed	3	Negative
454	PEAL	2018-03-27	-23.4657	-46.6428	Ground_level	Hand_net	429	Aedes	fluviatilis	Female_notbloodfed	5	Negative
455	PEAL	2018-03-27	-23.4657	-46.6428	Ground_level	Hand_net	436	Aedes	fluviatilis	Female_notbloodfed	2	Negative
456	PEAL	2018-03-27	-23.4657	-46.6428	Ground_level	Hand_net	HB44	Aedes	scapularis	Female_bloodfed	1	Not_conducted
457	PEAL	2018-03-27	-23.4657	-46.6428	Ground_level	Hand_net	413	Aedes	scapularis	Female_notbloodfed	2	Negative
458	PEAL	2018-03-27	-23.4657	-46.6428	Ground_level	Hand_net	433	Aedes	scapularis	Female_notbloodfed	2	Negative
459	PEAL	2018-03-27	-23.4657	-46.6428	Ground_level	Hand_net	418	Aedes	sp.	Female_notbloodfed	4	Negative
460	PEAL	2018-03-27	-23.4657	-46.6428	Ground_level	Hand_net	422	Culex	(Cux) sp.	Female_notbloodfed	1	Negative
461	PEAL	2018-03-27	-23.4657	-46.6428	Ground_level	Hand_net	407	Haemagogus	leucocelaenus	Female_notbloodfed	5	Negative
462	PEAL	2018-03-27	-23.4657	-46.6428	Ground_level	Hand_net	414	Haemagogus	leucocelaenus	Female_notbloodfed	2	Negative
463	PEAL	2018-03-27	-23.4657	-46.6428	Ground_level	Hand_net	423	Haemagogus	leucocelaenus	Female_notbloodfed	5	Negative
464	PEAL	2018-03-27	-23.4657	-46.6428	Ground_level	Hand_net	424	Haemagogus	leucocelaenus	Female_notbloodfed	5	Negative
465	PEAL	2018-03-27	-23.4657	-46.6428	Ground_level	Hand_net	427	Haemagogus	leucocelaenus	Female_notbloodfed	5	Negative
466	PEAL	2018-03-27	-23.4657	-46.6428	Ground_level	Hand_net	430	Haemagogus	leucocelaenus	Female_notbloodfed	5	Negative
467	PEAL	2018-03-27	-23.4657	-46.6428	Ground_level	Hand_net	432	Haemagogus	leucocelaenus	Female_notbloodfed	4	Negative
468	PEAL	2018-03-27	-23.4657	-46.6428	Ground_level	Hand_net	406	Aedes	albopictus	Male	1	Negative
469	PEAL	2018-03-27	-23.4657	-46.6428	Ground_level	Hand_net	412	Aedes	albopictus	Male	5	Negative
470	PEAL	2018-03-27	-23.4657	-46.6428	Ground_level	Hand_net	435	Aedes	albopictus	Male	4	Negative
471	PEAL	2018-03-27	-23.4657	-46.6428	Ground_level	Hand_net	402	Limatus	durhamii	Female_notbloodfed	5	Negative
472	PEAL	2018-03-27	-23.4657	-46.6428	Ground_level	Hand_net	403	Limatus	durhamii	Female_notbloodfed	5	Negative
473	PEAL	2018-03-27	-23.4657	-46.6428	Ground_level	Hand_net	408	Limatus	durhamii	Female_notbloodfed	5	Negative
474	PEAL	2018-03-27	-23.4657	-46.6428	Ground_level	Hand_net	409	Limatus	durhamii	Female_notbloodfed	5	Negative
475	PEAL	2018-03-27	-23.4657	-46.6428	Ground_level	Hand_net	410	Limatus	durhamii	Female_notbloodfed	5	Negative
476	PEAL	2018-03-27	-23.4657	-46.6428	Ground_level	Hand_net	417	Limatus	durhamii	Female_notbloodfed	3	Negative
477	PEAL	2018-03-27	-23.4657	-46.6428	Ground_level	Hand_net	425	Limatus	durhamii	Female_notbloodfed	5	Negative
478	PEAL	2018-03-27	-23.4657	-46.6428	Ground_level	Hand_net	426	Limatus	durhamii	Female_notbloodfed	4	Negative
479	PEAL	2018-03-27	-23.4657	-46.6428	Ground_level	Hand_net	431	Limatus	durhamii	Female_notbloodfed	4	Negative
480	PEAL	2018-03-27	-23.4657	-46.6428	Ground_level	Hand_net	438	Sabethes	sp.	Female_notbloodfed	1	Negative
481	PEAL	2018-03-27	-23.4657	-46.6428	Ground_level	Hand_net	421	Wyeomyia	(Pho) sp.	Female_notbloodfed	1	Negative
482	PEAL	2018-03-27	-23.4657	-46.6428	Ground_level	Hand_net	416	Wyeomyia	confusa	Female_notbloodfed	1	Negative
483	PEAL	2018-03-27	-23.4657	-46.6428	Ground_level	Hand_net	420	Wyeomyia	sp.	Female_notbloodfed	2	Negative
484	PEAL	2018-03-27	-23.4657	-46.6428	Ground_level	Hand_net	437	Wyeomyia	sp.	Female_notbloodfed	3	Negative
485	PEAL	2018-03-29	-23.462	-46.6323	Ground_level	Hand_net	442	Aedes	albopictus	Female_notbloodfed	3	Negative
486	PEAL	2018-03-29	-23.462	-46.6323	Ground_level	Hand_net	448	Aedes	fluviatilis	Female_notbloodfed	1	Negative
487	PEAL	2018-03-29	-23.462	-46.6323	Ground_level	Hand_net	439	Culex	(Cux) sp.	Male	1	Negative
488	PEAL	2018-03-29	-23.462	-46.6323	Ground_level	Hand_net	454	Culex	(Cux) sp.	Male	1	Negative
489	PEAL	2018-03-29	-23.462	-46.6323	Ground_level	Hand_net	447	Aedes	scapularis	Female_notbloodfed	5	Negative
490	PEAL	2018-03-29	-23.462	-46.6323	Ground_level	Hand_net	449	Aedes	scapularis	Female_notbloodfed	3	Negative
491	PEAL	2018-03-29	-23.462	-46.6323	Ground_level	Hand_net	441	Culex	(Cux) sp.	Female_notbloodfed	1	Negative
492	PEAL	2018-03-29	-23.462	-46.6323	Ground_level	Hand_net	445	Haemagogus	leucocelaenus	Female_notbloodfed	1	Negative
493	PEAL	2018-03-29	-23.462	-46.6323	Ground_level	Hand_net	440	Limatus	durhamii	Female_notbloodfed	5	Negative
494	PEAL	2018-03-29	-23.462	-46.6323	Ground_level	Hand_net	443	Limatus	durhamii	Female_notbloodfed	5	Negative
495	PEAL	2018-03-29	-23.462	-46.6323	Ground_level	Hand_net	444	Limatus	durhamii	Female_notbloodfed	3	Negative
496	PEAL	2018-03-29	-23.462	-46.6323	Ground_level	Hand_net	450	Limatus	durhamii	Female_notbloodfed	5	Negative
497	PEAL	2018-03-29	-23.462	-46.6323	Ground_level	Hand_net	451	Limatus	durhamii	Female_notbloodfed	5	Negative
498	PEAL	2018-03-29	-23.462	-46.6323	Ground_level	Hand_net	452	Limatus	durhamii	Female_notbloodfed	5	Negative
499	PEAL	2018-03-29	-23.462	-46.6323	Ground_level	Hand_net	453	Limatus	durhamii	Female_notbloodfed	3	Negative
500	PEAL	2018-03-29	-23.462	-46.6323	Ground_level	Hand_net	455	Trichoprosopon	digitatum digitatum	Female_notbloodfed	1	Negative
501	PEAL	2018-03-29	-23.462	-46.6323	Ground_level	Hand_net	446	Wyeomyia	sp.	Female_notbloodfed	1	Negative
502	PEAL	2018-04-06	-23.4639	-46.6298	Ground_level	Nasci_aspirator	458	Aedes	albopictus	Female_notbloodfed	4	Negative
503	PEAL	2018-04-06	-23.4639	-46.6298	Ground_level	Hand_net	461	Aedes	albopictus	Female_notbloodfed	3	Negative
504	PEAL	2018-04-06	-23.4639	-46.6298	Ground_level	Hand_net	471	Aedes	albopictus	Female_notbloodfed	2	Negative
505	PEAL	2018-04-06	-23.4639	-46.6298	Ground_level	Hand_net	462	Aedes	fluviatilis	Female_notbloodfed	1	Negative
506	PEAL	2018-04-06	-23.4639	-46.6298	Ground_level	Hand_net	472	Aedes	fluviatilis	Female_notbloodfed	1	Negative
507	PEAL	2018-04-06	-23.4639	-46.6298	Ground_level	Nasci_aspirator	457	Aedes	scapularis	Female_notbloodfed	1	Negative
508	PEAL	2018-04-06	-23.4639	-46.6298	Ground_level	Hand_net	460	Aedes	scapularis	Female_notbloodfed	3	Negative
509	PEAL	2018-04-06	-23.4639	-46.6298	Ground_level	Hand_net	465	Aedes	scapularis	Female_notbloodfed	5	Negative
510	PEAL	2018-04-06	-23.4639	-46.6298	Ground_level	Hand_net	468	Aedes	scapularis	Female_notbloodfed	3	Negative
511	PEAL	2018-04-06	-23.4639	-46.6298	Ground_level	Hand_net	463	Haemagogus	leucocelaenus	Female_notbloodfed	1	Negative
512	PEAL	2018-04-06	-23.4639	-46.6298	Ground_level	Hand_net	464	Haemagogus	leucocelaenus	Female_notbloodfed	5	Negative
513	PEAL	2018-04-06	-23.4639	-46.6298	Ground_level	Hand_net	466	Haemagogus	leucocelaenus	Female_notbloodfed	5	Negative
514	PEAL	2018-04-06	-23.4639	-46.6298	Ground_level	Hand_net	469	Haemagogus	leucocelaenus	Female_notbloodfed	2	Negative
515	PEAL	2018-04-06	-23.4639	-46.6298	Ground_level	Nasci_aspirator	456	Limatus	durhamii	Female_notbloodfed	4	Negative
516	PEAL	2018-04-06	-23.4639	-46.6298	Ground_level	Hand_net	459	Limatus	durhamii	Female_notbloodfed	3	Negative
517	PEAL	2018-04-06	-23.4639	-46.6298	Ground_level	Hand_net	467	Limatus	durhamii	Female_notbloodfed	5	Negative
518	PEAL	2018-04-06	-23.4639	-46.6298	Ground_level	Hand_net	473	Limatus	durhamii	Female_notbloodfed	1	Negative
519	PEAL	2018-04-06	-23.4639	-46.6298	Ground_level	Hand_net	470	Wyeomyia	sp.	Female_notbloodfed	1	Negative
520	PEAL	2018-04-09	-23.4647	-46.6352	Ground_level	Hand_net	484	Aedes	aegypti	Female_notbloodfed	1	Negative
521	PEAL	2018-04-09	-23.4647	-46.6352	Ground_level	Hand_net	501	Aedes	aegypti	Female_notbloodfed	1	Negative
522	PEAL	2018-04-09	-23.4647	-46.6352	Ground_level	Hand_net	512	Aedes	aegypti	Female_notbloodfed	1	Negative
523	PEAL	2018-04-09	-23.4647	-46.6352	Ground_level	Nasci_aspirator	516	Aedes	aegypti	Female_notbloodfed	1	Negative
524	PEAL	2018-04-09	-23.4647	-46.6352	Ground_level	Hand_net	483	Aedes	albopictus	Female_notbloodfed	3	Negative
525	PEAL	2018-04-09	-23.4647	-46.6352	Ground_level	Nasci_aspirator	490	Aedes	albopictus	Female_notbloodfed	2	Negative
526	PEAL	2018-04-09	-23.4647	-46.6352	Ground_level	Hand_net	503	Aedes	albopictus	Female_notbloodfed	1	Negative
527	PEAL	2018-04-09	-23.4647	-46.6352	Ground_level	Hand_net	510	Aedes	albopictus	Female_notbloodfed	2	Negative
528	PEAL	2018-04-09	-23.4647	-46.6352	Ground_level	Hand_net	504	Aedes	fluviatilis	Female_notbloodfed	2	Negative
529	PEAL	2018-04-09	-23.4647	-46.6352	Ground_level	Nasci_aspirator	519	Aedes	fluviatilis	Female_notbloodfed	1	Negative
530	PEAL	2018-04-09	-23.4647	-46.6352	Ground_level	Hand_net	HB46	Aedes	scapularis	Female_bloodfed	1	Not_conducted
531	PEAL	2018-04-09	-23.4647	-46.6352	Ground_level	Hand_net	479	Aedes	scapularis	Female_notbloodfed	5	Negative
532	PEAL	2018-04-09	-23.4647	-46.6352	Ground_level	Hand_net	480	Aedes	scapularis	Female_notbloodfed	4	Negative
533	PEAL	2018-04-09	-23.4647	-46.6352	Ground_level	Nasci_aspirator	488	Aedes	scapularis	Female_notbloodfed	1	Negative
534	PEAL	2018-04-09	-23.4647	-46.6352	Ground_level	Nasci_aspirator	517	Aedes	scapularis	Female_notbloodfed	1	Negative
535	PEAL	2018-04-09	-23.4647	-46.6352	Ground_level	Hand_net	502	Aedes	aegypti	Male	2	Negative
536	PEAL	2018-04-09	-23.4647	-46.6352	Ground_level	Hand_net	482	Haemagogus	leucocelaenus	Female_notbloodfed	2	Negative
537	PEAL	2018-04-09	-23.4647	-46.6352	Ground_level	Hand_net	497	Haemagogus	leucocelaenus	Female_notbloodfed	4	Negative
538	PEAL	2018-04-09	-23.4647	-46.6352	Ground_level	Nasci_aspirator	518	Haemagogus	leucocelaenus	Female_notbloodfed	1	Negative
539	PEAL	2018-04-09	-23.4647	-46.6352	Ground_level	Hand_net	474	Limatus	durhamii	Female_notbloodfed	5	Negative
540	PEAL	2018-04-09	-23.4647	-46.6352	Ground_level	Hand_net	475	Limatus	durhamii	Female_notbloodfed	5	Negative
541	PEAL	2018-04-09	-23.4647	-46.6352	Ground_level	Hand_net	476	Limatus	durhamii	Female_notbloodfed	5	Negative
542	PEAL	2018-04-09	-23.4647	-46.6352	Ground_level	Hand_net	477	Limatus	durhamii	Female_notbloodfed	5	Negative
543	PEAL	2018-04-09	-23.4647	-46.6352	Ground_level	Hand_net	478	Limatus	durhamii	Female_notbloodfed	5	Negative
544	PEAL	2018-04-09	-23.4647	-46.6352	Ground_level	Hand_net	481	Limatus	durhamii	Female_notbloodfed	4	Negative
545	PEAL	2018-04-09	-23.4647	-46.6352	Ground_level	Nasci_aspirator	485	Limatus	durhamii	Female_notbloodfed	5	Negative
546	PEAL	2018-04-09	-23.4647	-46.6352	Ground_level	Nasci_aspirator	486	Limatus	durhamii	Female_notbloodfed	5	Negative
547	PEAL	2018-04-09	-23.4647	-46.6352	Ground_level	Nasci_aspirator	487	Limatus	durhamii	Female_notbloodfed	2	Negative
548	PEAL	2018-04-09	-23.4647	-46.6352	Ground_level	Hand_net	492	Limatus	durhamii	Female_notbloodfed	5	Negative
549	PEAL	2018-04-09	-23.4647	-46.6352	Ground_level	Hand_net	493	Limatus	durhamii	Female_notbloodfed	5	Negative
550	PEAL	2018-04-09	-23.4647	-46.6352	Ground_level	Hand_net	494	Limatus	durhamii	Female_notbloodfed	5	Negative
551	PEAL	2018-04-09	-23.4647	-46.6352	Ground_level	Hand_net	495	Limatus	durhamii	Female_notbloodfed	5	Negative
552	PEAL	2018-04-09	-23.4647	-46.6352	Ground_level	Hand_net	496	Limatus	durhamii	Female_notbloodfed	5	Negative
553	PEAL	2018-04-09	-23.4647	-46.6352	Ground_level	Hand_net	498	Limatus	durhamii	Female_notbloodfed	5	Negative
554	PEAL	2018-04-09	-23.4647	-46.6352	Ground_level	Hand_net	500	Limatus	durhamii	Female_notbloodfed	1	Negative
555	PEAL	2018-04-09	-23.4647	-46.6352	Ground_level	Hand_net	506	Limatus	durhamii	Female_notbloodfed	5	Negative
556	PEAL	2018-04-09	-23.4647	-46.6352	Ground_level	Hand_net	507	Limatus	durhamii	Female_notbloodfed	5	Negative
557	PEAL	2018-04-09	-23.4647	-46.6352	Ground_level	Hand_net	509	Limatus	durhamii	Female_notbloodfed	3	Negative
558	PEAL	2018-04-09	-23.4647	-46.6352	Ground_level	Nasci_aspirator	513	Limatus	durhamii	Female_notbloodfed	5	Negative
559	PEAL	2018-04-09	-23.4647	-46.6352	Ground_level	Nasci_aspirator	514	Limatus	durhamii	Female_notbloodfed	5	Negative
560	PEAL	2018-04-09	-23.4647	-46.6352	Ground_level	Nasci_aspirator	515	Limatus	durhamii	Female_notbloodfed	5	Negative
561	PEAL	2018-04-09	-23.4647	-46.6352	Ground_level	Nasci_aspirator	521	Sabethes	purpureus	Female_notbloodfed	1	Negative
562	PEAL	2018-04-09	-23.4647	-46.6352	Ground_level	Nasci_aspirator	HB47	Limatus	durhamii	Female_bloodfed	1	Not_conducted
563	PEAL	2018-04-09	-23.4647	-46.6352	Ground_level	Nasci_aspirator	489	Aedes	scapularis	Male	1	Negative
564	PEAL	2018-04-09	-23.4647	-46.6352	Ground_level	Nasci_aspirator	491	Wyeomyia	sp.	Female_notbloodfed	2	Negative
565	PEAL	2018-04-09	-23.4647	-46.6352	Ground_level	Hand_net	499	Wyeomyia	sp.	Female_notbloodfed	5	Negative
566	PEAL	2018-04-09	-23.4647	-46.6352	Ground_level	Hand_net	505	Wyeomyia	sp.	Female_notbloodfed	1	Negative
567	PEAL	2018-04-09	-23.4647	-46.6352	Ground_level	Hand_net	511	Wyeomyia	sp.	Female_notbloodfed	3	Negative
568	PEAL	2018-04-09	-23.4647	-46.6352	Ground_level	Hand_net	508	Aedes	scapularis	Male	1	Negative
569	PEAL	2018-04-09	-23.4647	-46.6352	Ground_level	Nasci_aspirator	520	Wyeomyia	sp.	Female_notbloodfed	4	Negative
570	PEAL	2018-04-13	-23.4591	-46.6366	Ground_level	Hand_net	539	Aedes	aegypti	Female_notbloodfed	2	Negative
571	PEAL	2018-04-13	-23.4591	-46.6366	Ground_level	Nasci_aspirator	527	Aedes	albopictus	Female_notbloodfed	1	Negative
572	PEAL	2018-04-13	-23.4591	-46.6366	Ground_level	Hand_net	530	Aedes	albopictus	Female_notbloodfed	5	Negative
573	PEAL	2018-04-13	-23.4591	-46.6366	Ground_level	Hand_net	531	Aedes	albopictus	Female_notbloodfed	5	Negative
574	PEAL	2018-04-13	-23.4591	-46.6366	Ground_level	Nasci_aspirator	541	Aedes	albopictus	Female_notbloodfed	1	Negative
575	PEAL	2018-04-13	-23.4591	-46.6366	Ground_level	Hand_net	545	Aedes	albopictus	Female_notbloodfed	5	Negative
576	PEAL	2018-04-13	-23.4591	-46.6366	Ground_level	Hand_net	548	Aedes	albopictus	Female_notbloodfed	4	Negative
577	PEAL	2018-04-13	-23.4591	-46.6366	Ground_level	Hand_net	534	Aedes	fluviatilis	Female_notbloodfed	1	Negative
578	PEAL	2018-04-13	-23.4591	-46.6366	Ground_level	Nasci_aspirator	526	Culex	(Cux) sp.	Male	2	Negative
579	PEAL	2018-04-13	-23.4591	-46.6366	Ground_level	Nasci_aspirator	HB48	Aedes	scapularis	Female_bloodfed	1	Not_conducted
580	PEAL	2018-04-13	-23.4591	-46.6366	Ground_level	Hand_net	HB51	Aedes	scapularis	Female_bloodfed	1	Not_conducted
581	PEAL	2018-04-13	-23.4591	-46.6366	Ground_level	Nasci_aspirator	522	Aedes	scapularis	Female_notbloodfed	1	Negative
582	PEAL	2018-04-13	-23.4591	-46.6366	Ground_level	Hand_net	529	Aedes	scapularis	Female_notbloodfed	2	Negative
583	PEAL	2018-04-13	-23.4591	-46.6366	Ground_level	Hand_net	551	Aedes	scapularis	Female_notbloodfed	2	Negative
584	PEAL	2018-04-13	-23.4591	-46.6366	Ground_level	Hand_net	538	Aedes	aegypti	Male	3	Negative
585	PEAL	2018-04-13	-23.4591	-46.6366	Ground_level	Hand_net	535	Aedes	terrens	Female_notbloodfed	1	Negative
586	PEAL	2018-04-13	-23.4591	-46.6366	Ground_level	Hand_net	537	Culex	(Cux) sp.	Female_notbloodfed	1	Negative
587	PEAL	2018-04-13	-23.4591	-46.6366	Ground_level	Hand_net	552	Culex	(Cux) sp.	Female_notbloodfed	1	Negative
588	PEAL	2018-04-13	-23.4591	-46.6366	Ground_level	Nasci_aspirator	523	Haemagogus	leucocelaenus	Female_notbloodfed	2	Negative
589	PEAL	2018-04-13	-23.4591	-46.6366	Ground_level	Hand_net	532	Haemagogus	leucocelaenus	Female_notbloodfed	2	Negative
590	PEAL	2018-04-13	-23.4591	-46.6366	Ground_level	Hand_net	550	Haemagogus	leucocelaenus	Female_notbloodfed	1	Negative
591	PEAL	2018-04-13	-23.4591	-46.6366	Ground_level	Hand_net	533	Aedes	albopictus	Male	5	Negative
592	PEAL	2018-04-13	-23.4591	-46.6366	Ground_level	Hand_net	536	Aedes	albopictus	Male	2	Negative
593	PEAL	2018-04-13	-23.4591	-46.6366	Ground_level	Nasci_aspirator	542	Aedes	albopictus	Male	1	Negative
594	PEAL	2018-04-13	-23.4591	-46.6366	Ground_level	Hand_net	546	Aedes	albopictus	Male	4	Negative
595	PEAL	2018-04-13	-23.4591	-46.6366	Ground_level	Hand_net	HB50	Haemagogus	leucocelaenus	Female_bloodfed	1	Not_conducted
596	PEAL	2018-04-13	-23.4591	-46.6366	Ground_level	Nasci_aspirator	524	Limatus	durhamii	Female_notbloodfed	2	Negative
597	PEAL	2018-04-13	-23.4591	-46.6366	Ground_level	Hand_net	528	Limatus	durhamii	Female_notbloodfed	5	Negative
598	PEAL	2018-04-13	-23.4591	-46.6366	Ground_level	Hand_net	540	Limatus	durhamii	Female_notbloodfed	1	Negative
599	PEAL	2018-04-13	-23.4591	-46.6366	Ground_level	Nasci_aspirator	543	Limatus	durhamii	Female_notbloodfed	5	Negative
600	PEAL	2018-04-13	-23.4591	-46.6366	Ground_level	Nasci_aspirator	544	Limatus	durhamii	Female_notbloodfed	1	Negative
601	PEAL	2018-04-13	-23.4591	-46.6366	Ground_level	Hand_net	547	Limatus	durhamii	Female_notbloodfed	5	Negative
602	PEAL	2018-04-13	-23.4591	-46.6366	Ground_level	Hand_net	549	Limatus	durhamii	Female_notbloodfed	3	Negative
603	PEAL	2018-04-13	-23.4591	-46.6366	Ground_level	Nasci_aspirator	HB49	Wyeomyia	sp.	Female_bloodfed	1	Not_conducted
604	PEAL	2018-04-13	-23.4591	-46.6366	Ground_level	Nasci_aspirator	525	Aedes	scapularis	Male	1	Negative
605	PEAL	2018-04-16	-23.4622	-46.6372	Ground_level	Hand_net	561	Aedes	albopictus	Female_notbloodfed	2	Negative
606	PEAL	2018-04-16	-23.4623	-46.6346	Ground_level	Nasci_aspirator	554	Culex	(Cux) sp.	Male	1	Negative
607	PEAL	2018-04-16	-23.4622	-46.6372	Ground_level	Nasci_aspirator	557	Culex	(Cux) sp.	Male	1	Negative
608	PEAL	2018-04-16	-23.4622	-46.6372	Ground_level	Nasci_aspirator	556	Aedes	scapularis	Female_notbloodfed	3	Negative
609	PEAL	2018-04-16	-23.4622	-46.6372	Ground_level	Hand_net	560	Aedes	scapularis	Female_notbloodfed	2	Negative
610	PEAL	2018-04-16	-23.4623	-46.6346	Elevated_height	CDC	567	Aedes	scapularis	Female_notbloodfed	1	Negative
611	PEAL	2018-04-16	-23.4622	-46.6372	Ground_level	Hand_net	559	Haemagogus	leucocelaenus	Female_notbloodfed	1	Negative
612	PEAL	2018-04-16	-23.4623	-46.6346	Ground_level	Hand_net	553	Limatus	durhamii	Female_notbloodfed	1	Negative
613	PEAL	2018-04-16	-23.4622	-46.6372	Ground_level	Nasci_aspirator	555	Limatus	durhamii	Female_notbloodfed	1	Negative
614	PEAL	2018-04-16	-23.4622	-46.6372	Ground_level	Hand_net	558	Limatus	durhamii	Female_notbloodfed	5	Negative
615	PEAL	2018-04-16	-23.4623	-46.6346	Elevated_height	CDC	563	Limatus	durhamii	Female_notbloodfed	5	Negative
616	PEAL	2018-04-16	-23.4623	-46.6346	Elevated_height	CDC	564	Limatus	durhamii	Female_notbloodfed	5	Negative
617	PEAL	2018-04-16	-23.4623	-46.6346	Elevated_height	CDC	565	Limatus	durhamii	Female_notbloodfed	5	Negative
618	PEAL	2018-04-16	-23.4623	-46.6346	Elevated_height	CDC	566	Limatus	durhamii	Female_notbloodfed	4	Negative
619	PEAL	2018-04-16	-23.4623	-46.6346	Elevated_height	CDC	987	Trichoprosopon	palidiventer/castroi/simile	Female_notbloodfed	2	Negative
620	PEAL	2018-04-16	-23.4623	-46.6346	Elevated_height	CDC	569	Wyeomyia	confusa	Female_notbloodfed	1	Negative
621	PEAL	2018-04-16	-23.4623	-46.6346	Elevated_height	CDC	986	Wyeomyia	pallidoventer	Female_notbloodfed	1	Negative
622	PEAL	2018-04-16	-23.4623	-46.6346	Elevated_height	CDC	568	Wyeomyia	pilicauda	Female_notbloodfed	3	Negative
623	PEAL	2018-04-16	-23.4622	-46.6372	Ground_level	Hand_net	562	Wyeomyia	sp.	Female_notbloodfed	2	Negative
624	PEAL	2018-04-23	-23.4622	-46.6372	Ground_level	Hand_net	574	Aedes	albopictus	Female_notbloodfed	5	Negative
625	PEAL	2018-04-23	-23.4622	-46.6372	Ground_level	Hand_net	584	Aedes	albopictus	Female_notbloodfed	4	Negative
626	PEAL	2018-04-23	-23.4622	-46.6372	Ground_level	Nasci_aspirator	592	Aedes	albopictus	Female_notbloodfed	1	Negative
627	PEAL	2018-04-23	-23.4622	-46.6372	Ground_level	Nasci_aspirator	577	Aedes	scapularis	Female_notbloodfed	3	Negative
628	PEAL	2018-04-23	-23.4622	-46.6372	Ground_level	Nasci_aspirator	594	Aedes	scapularis	Female_notbloodfed	1	Negative
629	PEAL	2018-04-23	-23.4622	-46.6372	Ground_level	Hand_net	585	Haemagogus	leucocelaenus	Female_notbloodfed	2	Negative
630	PEAL	2018-04-23	-23.4622	-46.6372	Ground_level	Hand_net	HB52	Haemagogus	leucocelaenus	Female_bloodfed	1	Not_conducted
631	PEAL	2018-04-23	-23.4622	-46.6372	Ground_level	Hand_net	570	Limatus	durhamii	Female_notbloodfed	5	Negative
632	PEAL	2018-04-23	-23.4622	-46.6372	Ground_level	Hand_net	571	Limatus	durhamii	Female_notbloodfed	5	Negative
633	PEAL	2018-04-23	-23.4622	-46.6372	Ground_level	Hand_net	572	Limatus	durhamii	Female_notbloodfed	5	Negative
634	PEAL	2018-04-23	-23.4622	-46.6372	Ground_level	Hand_net	573	Limatus	durhamii	Female_notbloodfed	5	Negative
635	PEAL	2018-04-23	-23.4622	-46.6372	Ground_level	Nasci_aspirator	578	Limatus	durhamii	Female_notbloodfed	3	Negative
636	PEAL	2018-04-23	-23.4622	-46.6372	Ground_level	Hand_net	579	Limatus	durhamii	Female_notbloodfed	5	Negative
637	PEAL	2018-04-23	-23.4622	-46.6372	Ground_level	Hand_net	580	Limatus	durhamii	Female_notbloodfed	5	Negative
638	PEAL	2018-04-23	-23.4622	-46.6372	Ground_level	Hand_net	581	Limatus	durhamii	Female_notbloodfed	5	Negative
639	PEAL	2018-04-23	-23.4622	-46.6372	Ground_level	Hand_net	582	Limatus	durhamii	Female_notbloodfed	5	Negative
640	PEAL	2018-04-23	-23.4622	-46.6372	Ground_level	Hand_net	583	Limatus	durhamii	Female_notbloodfed	5	Negative
641	PEAL	2018-04-23	-23.4622	-46.6372	Ground_level	Hand_net	586	Limatus	durhamii	Female_notbloodfed	3	Negative
642	PEAL	2018-04-23	-23.4622	-46.6372	Ground_level	Nasci_aspirator	590	Limatus	durhamii	Female_notbloodfed	5	Negative
643	PEAL	2018-04-23	-23.4622	-46.6372	Ground_level	Nasci_aspirator	591	Limatus	durhamii	Female_notbloodfed	4	Negative
644	PEAL	2018-04-23	-23.4622	-46.6372	Ground_level	Hand_net	576	Sabethes	purpureus	Female_notbloodfed	1	Negative
645	PEAL	2018-04-23	-23.4622	-46.6372	Ground_level	Hand_net	587	Sabethes	purpureus	Female_notbloodfed	1	Negative
646	PEAL	2018-04-23	-23.4622	-46.6372	Ground_level	Hand_net	588	Sabethes	undosus/fabrici/ignotus	Female_notbloodfed	1	Negative
647	PEAL	2018-04-23	-23.4622	-46.6372	Ground_level	Nasci_aspirator	988	Wyeomyia	airosai/howardi/luteoventralis	Female_notbloodfed	2	Negative
648	PEAL	2018-04-23	-23.4622	-46.6372	Ground_level	Hand_net	575	Wyeomyia	sp.	Female_notbloodfed	1	Negative
649	PEAL	2018-04-23	-23.4622	-46.6372	Ground_level	Hand_net	589	Wyeomyia	sp.	Female_notbloodfed	3	Negative
650	PEAL	2018-04-23	-23.4622	-46.6372	Ground_level	Nasci_aspirator	593	Wyeomyia	sp.	Female_notbloodfed	4	Negative
651	PEAL	2018-04-23	-23.4622	-46.6372	Ground_level	Nasci_aspirator	989	Wyeomyia	sp.	Female_notbloodfed	1	Negative
652	PEAL	2018-04-24	-23.4622	-46.6372	Ground_level	Hand_net	611	Aedes	aegypti	Female_notbloodfed	1	Negative
653	PEAL	2018-04-24	-23.4622	-46.6372	Ground_level	Hand_net	599	Aedes	albopictus	Female_notbloodfed	3	Negative
654	PEAL	2018-04-24	-23.4622	-46.6372	Ground_level	Nasci_aspirator	HB54	Aedes	albopictus	Female_bloodfed	1	Not_conducted
655	PEAL	2018-04-24	-23.4622	-46.6372	Ground_level	Nasci_aspirator	605	Culex	(Cux) sp.	Male	2	Negative
656	PEAL	2018-04-24	-23.4622	-46.6372	Ground_level	Hand_net	HB53	Aedes	scapularis	Female_bloodfed	1	Not_conducted
657	PEAL	2018-04-24	-23.4622	-46.6372	Ground_level	Hand_net	600	Aedes	scapularis	Female_notbloodfed	4	Negative
658	PEAL	2018-04-24	-23.4622	-46.6372	Ground_level	Hand_net	610	Aedes	scapularis	Female_notbloodfed	2	Negative
659	PEAL	2018-04-24	-23.4622	-46.6372	Ground_level	Nasci_aspirator	615	Aedes	scapularis	Female_notbloodfed	1	Negative
660	PEAL	2018-04-24	-23.4622	-46.6372	Ground_level	Hand_net	595	Limatus	durhamii	Female_notbloodfed	5	Negative
661	PEAL	2018-04-24	-23.4622	-46.6372	Ground_level	Hand_net	596	Limatus	durhamii	Female_notbloodfed	5	Negative
662	PEAL	2018-04-24	-23.4622	-46.6372	Ground_level	Hand_net	597	Limatus	durhamii	Female_notbloodfed	5	Negative
663	PEAL	2018-04-24	-23.4622	-46.6372	Ground_level	Hand_net	598	Limatus	durhamii	Female_notbloodfed	5	Negative
664	PEAL	2018-04-24	-23.4622	-46.6372	Ground_level	Hand_net	601	Limatus	durhamii	Female_notbloodfed	3	Negative
665	PEAL	2018-04-24	-23.4622	-46.6372	Ground_level	Nasci_aspirator	604	Limatus	durhamii	Female_notbloodfed	5	Negative
666	PEAL	2018-04-24	-23.4622	-46.6372	Ground_level	Hand_net	606	Limatus	durhamii	Female_notbloodfed	5	Negative
667	PEAL	2018-04-24	-23.4622	-46.6372	Ground_level	Hand_net	607	Limatus	durhamii	Female_notbloodfed	5	Negative
668	PEAL	2018-04-24	-23.4622	-46.6372	Ground_level	Hand_net	608	Limatus	durhamii	Female_notbloodfed	5	Negative
669	PEAL	2018-04-24	-23.4622	-46.6372	Ground_level	Hand_net	609	Limatus	durhamii	Female_notbloodfed	4	Negative
670	PEAL	2018-04-24	-23.4622	-46.6372	Ground_level	Nasci_aspirator	613	Limatus	durhamii	Female_notbloodfed	5	Negative
671	PEAL	2018-04-24	-23.4622	-46.6372	Ground_level	Nasci_aspirator	614	Limatus	durhamii	Female_notbloodfed	1	Negative
672	PEAL	2018-04-24	-23.4622	-46.6372	Ground_level	Hand_net	603	Sabethes	purpureus	Female_notbloodfed	1	Negative
673	PEAL	2018-04-24	-23.4622	-46.6372	Ground_level	Hand_net	602	Wyeomyia	autocratica aff.	Female_notbloodfed	4	Negative
674	PEAL	2018-04-24	-23.4622	-46.6372	Elevated_height	CDC	612	Wyeomyia	circumcincta aff.	Female_notbloodfed	1	Negative
675	PEAL	2018-05-04	-23.4623	-46.6346	Ground_level	Nasci_aspirator	696	Culex	(Cux) sp.	Male	1	Negative
676	PEAL	2018-05-04	-23.4623	-46.6346	Ground_level	Hand_net	HB57	Aedes	scapularis	Female_bloodfed	1	Not_conducted
677	PEAL	2018-05-04	-23.4623	-46.6346	Ground_level	Hand_net	693	Aedes	scapularis	Female_notbloodfed	2	Negative
678	PEAL	2018-05-04	-23.4623	-46.6346	Ground_level	Hand_net	702	Aedes	scapularis	Female_notbloodfed	1	Negative
679	PEAL	2018-05-04	-23.4623	-46.6346	Ground_level	Nasci_aspirator	705	Aedes	scapularis	Female_notbloodfed	1	Negative
680	PEAL	2018-05-04	-23.4623	-46.6346	Ground_level	Nasci_aspirator	697	Culex	(Cux) sp.	Female_notbloodfed	1	Negative
681	PEAL	2018-05-04	-23.4623	-46.6346	Ground_level	Nasci_aspirator	706	Culex	(Cux) sp.	Female_notbloodfed	1	Negative
682	PEAL	2018-05-04	-23.4623	-46.6346	Ground_level	Hand_net	694	Haemagogus	leucocelaenus	Female_notbloodfed	1	Negative
683	PEAL	2018-05-04	-23.4623	-46.6346	Ground_level	Nasci_aspirator	699	Haemagogus	leucocelaenus	Female_notbloodfed	1	Negative
684	PEAL	2018-05-04	-23.4623	-46.6346	Ground_level	Hand_net	701	Haemagogus	leucocelaenus	Female_notbloodfed	1	Negative
685	PEAL	2018-05-04	-23.4623	-46.6346	Ground_level	Hand_net	691	Limatus	durhamii	Female_notbloodfed	5	Negative
686	PEAL	2018-05-04	-23.4623	-46.6346	Ground_level	Nasci_aspirator	698	Limatus	durhamii	Female_notbloodfed	2	Negative
687	PEAL	2018-05-04	-23.4623	-46.6346	Ground_level	Hand_net	700	Limatus	durhamii	Female_notbloodfed	6	Negative
688	PEAL	2018-05-04	-23.4623	-46.6346	Ground_level	Hand_net	704	Sabethes	albiprivus	Female_notbloodfed	1	Negative
689	PEAL	2018-05-04	-23.4623	-46.6346	Ground_level	Hand_net	692	Trichoprosopon	sp.	Female_notbloodfed	1	Negative
690	PEAL	2018-05-04	-23.4623	-46.6346	Ground_level	Hand_net	695	Wyeomyia	confusa	Female_notbloodfed	1	Negative
691	PEAL	2018-05-04	-23.4623	-46.6346	Ground_level	Hand_net	703	Wyeomyia	sp.	Female_notbloodfed	4	Negative
692	PEAL	2018-05-07	-23.4662	-46.6313	Ground_level	Hand_net	708	Aedes	scapularis	Female_notbloodfed	3	Negative
693	PEAL	2018-05-07	-23.4662	-46.6313	Ground_level	Hand_net	710	Aedes	sp.	Female_notbloodfed	4	Negative
694	PEAL	2018-05-07	-23.4662	-46.6313	Ground_level	Hand_net	709	Haemagogus	leucocelaenus	Female_notbloodfed	1	Negative
695	PEAL	2018-05-07	-23.4662	-46.6313	Ground_level	Hand_net	707	Limatus	durhamii	Female_notbloodfed	2	Negative
696	PEAL	2018-05-07	-23.4662	-46.6313	Ground_level	Hand_net	711	Limatus	durhamii	Female_notbloodfed	3	Negative
697	PEAL	2018-05-07	-23.4662	-46.6313	Ground_level	Hand_net	712	Sabethes	albiprivus	Female_notbloodfed	1	Negative
698	PEAL	2018-05-14	-23.4622	-46.6372	Ground_level	Hand_net	732	Aedes	albopictus	Female_notbloodfed	3	Negative
699	PEAL	2018-05-14	-23.4622	-46.6372	Ground_level	Hand_net	724	Aedes	fluviatilis	Female_notbloodfed	1	Negative
700	PEAL	2018-05-14	-23.4622	-46.6372	Ground_level	Hand_net	729	Aedes	scapularis	Female_notbloodfed	1	Negative
701	PEAL	2018-05-14	-23.4622	-46.6372	Ground_level	Hand_net	722	Aedes	sp.	Female_notbloodfed	3	Negative
702	PEAL	2018-05-14	-23.4622	-46.6372	Ground_level	Nasci_aspirator	725	Aedes	sp.	Female_notbloodfed	1	Negative
703	PEAL	2018-05-14	-23.4622	-46.6372	Ground_level	Hand_net	723	Limatus	durhamii	Female_notbloodfed	5	Negative
704	PEAL	2018-05-14	-23.4622	-46.6372	Ground_level	Nasci_aspirator	727	Limatus	durhamii	Female_notbloodfed	1	Negative
705	PEAL	2018-05-14	-23.4622	-46.6372	Ground_level	Hand_net	728	Limatus	durhamii	Female_notbloodfed	8	Negative
706	PEAL	2018-05-14	-23.4622	-46.6372	Ground_level	Hand_net	730	Wyeomyia	confusa	Female_notbloodfed	1	Negative
707	PEAL	2018-05-14	-23.4622	-46.6372	Ground_level	Nasci_aspirator	726	Wyeomyia	sp.	Female_notbloodfed	1	Negative
708	PEAL	2018-05-14	-23.4622	-46.6372	Ground_level	Hand_net	731	Wyeomyia	sp.	Female_notbloodfed	2	Negative
709	PEAL	2018-05-21	-23.4622	-46.6372	Ground_level	Hand_net	755	Aedes	aegypti	Female_notbloodfed	1	Negative
710	PEAL	2018-05-21	-23.4622	-46.6372	Ground_level	Nasci_aspirator	753	Aedes	albopictus	Female_notbloodfed	1	Negative
711	PEAL	2018-05-21	-23.4622	-46.6372	Ground_level	Nasci_aspirator	752	Culex	nigripalpus	Female_notbloodfed	1	Negative
712	PEAL	2018-05-21	-23.4622	-46.6372	Ground_level	Nasci_aspirator	754	Aedes	albopictus	Male	1	Negative
713	PEAL	2018-06-04	-23.4661	-46.6319	Ground_level	Nasci_aspirator	760	Culex	(Cux) sp.	Female_notbloodfed	1	Negative
714	PEAL	2018-06-04	-23.4661	-46.6319	Ground_level	Nasci_aspirator	HB59	Culex	(Cux) sp.	Female_bloodfed	1	Not_conducted
715	PEAL	2018-06-04	-23.4661	-46.6319	Ground_level	Nasci_aspirator	759	Culex	nigripalpus	Female_notbloodfed	1	Negative
716	PEAL	2018-06-11	-23.4622	-46.6372	Ground_level	Hand_net	782	Aedes	aegypti	Female_notbloodfed	1	Negative
717	PEAL	2018-06-11	-23.4622	-46.6372	Ground_level	Hand_net	781	Aedes	albopictus	Female_notbloodfed	2	Negative
718	PEAL	2018-06-11	-23.4622	-46.6372	Ground_level	Nasci_aspirator	788	Culex	(Cux) sp.	Female_notbloodfed	3	Negative
719	PEAL	2018-06-11	-23.4622	-46.6372	Ground_level	Hand_net	783	Culex	nigripalpus	Female_notbloodfed	1	Negative
720	PEAL	2018-06-11	-23.4622	-46.6372	Ground_level	Nasci_aspirator	787	Culex	nigripalpus	Female_notbloodfed	4	Negative
721	PEAL	2018-06-11	-23.4622	-46.6372	Ground_level	Nasci_aspirator	786	Culex	declarator	Male	2	Negative
722	PEAL	2018-06-11	-23.4622	-46.6372	Ground_level	Hand_net	780	Limatus	durhamii	Female_notbloodfed	9	Negative
723	PEAL	2018-06-11	-23.4622	-46.6372	Ground_level	Hand_net	784	Limatus	durhamii	Female_notbloodfed	4	Negative
724	PEAL	2018-06-11	-23.4622	-46.6372	Ground_level	Nasci_aspirator	785	Limatus	durhamii	Female_notbloodfed	6	Negative
725	PEAL	2018-06-18	-23.4661	-46.6319	Ground_level	Hand_net	805	Aedes	fluviatilis	Female_notbloodfed	1	Negative
726	PEAL	2018-06-18	-23.4661	-46.6319	Ground_level	Hand_net	798	Culex	(Cux) sp.	Female_notbloodfed	1	Negative
727	PEAL	2018-06-18	-23.4661	-46.6319	Ground_level	Nasci_aspirator	800	Culex	(Cux) sp.	Female_notbloodfed	3	Negative
728	PEAL	2018-06-18	-23.4661	-46.6319	Ground_level	Hand_net	806	Culex	(Cux) sp.	Female_notbloodfed	1	Negative
729	PEAL	2018-06-18	-23.4661	-46.6319	Ground_level	Nasci_aspirator	801	Culex	nigripalpus	Female_notbloodfed	2	Negative
730	PEAL	2018-06-18	-23.4661	-46.6319	Ground_level	Nasci_aspirator	HB61	Culex	nigripalpus	Female_bloodfed	1	Not_conducted
731	PEAL	2018-06-18	-23.4661	-46.6319	Ground_level	Hand_net	803	Haemagogus	leucocelaenus	Female_notbloodfed	1	Negative
732	PEAL	2018-06-18	-23.4661	-46.6319	Ground_level	Nasci_aspirator	799	Culex	declarator	Male	1	Negative
733	PEAL	2018-06-18	-23.4661	-46.6319	Ground_level	Hand_net	797	Limatus	durhamii	Female_notbloodfed	4	Negative
734	PEAL	2018-06-18	-23.4661	-46.6319	Ground_level	Hand_net	802	Limatus	durhamii	Female_notbloodfed	10	Negative
735	PEAL	2018-06-18	-23.4661	-46.6319	Ground_level	Hand_net	804	Limatus	durhamii	Female_notbloodfed	2	Negative
736	PEAL	2018-06-25	-23.4622	-46.6372	Ground_level	Nasci_aspirator	855	Aedes	albopictus	Female_notbloodfed	1	Negative
737	PEAL	2018-06-25	-23.4622	-46.6372	Ground_level	Nasci_aspirator	854	Culex	(Cux) sp.	Female_notbloodfed	6	Negative
738	PEAL	2018-06-25	-23.4622	-46.6372	Ground_level	Nasci_aspirator	858	Culex	(Cux) sp.	Female_notbloodfed	5	Negative
739	PEAL	2018-06-25	-23.4622	-46.6372	Ground_level	Nasci_aspirator	HB66	Culex	(Cux) sp.	Female_bloodfed	1	Not_conducted
740	PEAL	2018-06-25	-23.4622	-46.6372	Ground_level	Hand_net	840	Culex	nigripalpus	Female_notbloodfed	2	Negative
741	PEAL	2018-06-25	-23.4622	-46.6372	Ground_level	Nasci_aspirator	843	Culex	nigripalpus	Female_notbloodfed	1	Negative
742	PEAL	2018-06-25	-23.4622	-46.6372	Ground_level	Nasci_aspirator	852	Culex	nigripalpus	Female_notbloodfed	8	Negative
743	PEAL	2018-06-25	-23.4622	-46.6372	Ground_level	Nasci_aspirator	857	Culex	nigripalpus	Female_notbloodfed	4	Negative
744	PEAL	2018-06-25	-23.4622	-46.6372	Ground_level	Nasci_aspirator	HB64	Culex	nigripalpus	Female_bloodfed	1	Not_conducted
745	PEAL	2018-06-25	-23.4622	-46.6372	Ground_level	Nasci_aspirator	HB65	Culex	nigripalpus	Female_bloodfed	1	Not_conducted
746	PEAL	2018-06-25	-23.4622	-46.6372	Ground_level	Nasci_aspirator	HB67	Culex	nigripalpus	Female_bloodfed	1	Not_conducted
747	PEAL	2018-06-25	-23.4622	-46.6372	Ground_level	Nasci_aspirator	HB68	Culex	nigripalpus	Female_bloodfed	1	Not_conducted
748	PEAL	2018-06-25	-23.4622	-46.6372	Ground_level	Hand_net	842	Culex	declarator	Male	1	Negative
749	PEAL	2018-06-25	-23.4622	-46.6372	Ground_level	Nasci_aspirator	845	Culex	declarator	Male	1	Negative
750	PEAL	2018-06-25	-23.4622	-46.6372	Ground_level	Nasci_aspirator	846	Culex	declarator	Male	1	Negative
751	PEAL	2018-06-25	-23.4622	-46.6372	Ground_level	Nasci_aspirator	847	Culex	declarator	Male	1	Negative
752	PEAL	2018-06-25	-23.4622	-46.6372	Ground_level	Nasci_aspirator	849	Culex	declarator	Male	1	Negative
753	PEAL	2018-06-25	-23.4622	-46.6372	Ground_level	Nasci_aspirator	851	Culex	declarator	Male	1	Negative
754	PEAL	2018-06-25	-23.4622	-46.6372	Ground_level	Nasci_aspirator	860	Culex	declarator	Male	1	Negative
755	PEAL	2018-06-25	-23.4622	-46.6372	Ground_level	Hand_net	856	Limatus	durhamii	Female_notbloodfed	1	Negative
756	PEAL	2018-06-25	-23.4622	-46.6372	Ground_level	Nasci_aspirator	859	Limatus	durhamii	Female_notbloodfed	1	Negative
757	PEAL	2018-06-25	-23.4622	-46.6372	Ground_level	Nasci_aspirator	861	Culex	declarator	Male	1	Negative
758	PEAL	2018-06-25	-23.4622	-46.6372	Ground_level	Nasci_aspirator	844	Culex	nigripalpus	Male	1	Negative
759	PEAL	2018-06-25	-23.4622	-46.6372	Ground_level	Nasci_aspirator	848	Culex	nigripalpus	Male	1	Negative
760	PEAL	2018-06-25	-23.4622	-46.6372	Ground_level	Nasci_aspirator	850	Culex	nigripalpus	Male	1	Negative
761	PEAL	2018-06-25	-23.4622	-46.6372	Ground_level	Hand_net	841	Wyeomyia	sp.	Female_notbloodfed	1	Negative
762	PEAL	2018-06-25	-23.4622	-46.6372	Ground_level	Nasci_aspirator	853	Wyeomyia	sp.	Female_notbloodfed	1	Negative
763	PEAL	2018-07-03	-23.4661	-46.6319	Ground_level	Nasci_aspirator	891	Aedes	aegypti	Female_notbloodfed	3	Negative
764	PEAL	2018-07-03	-23.4613	-46.639	Ground_level	Hand_net	901	Aedes	albopictus	Female_notbloodfed	1	Negative
765	PEAL	2018-07-03	-23.4661	-46.6319	Ground_level	Hand_net	897	Aedes	fluviatilis	Female_notbloodfed	1	Negative
766	PEAL	2018-07-03	-23.4661	-46.6319	Ground_level	Nasci_aspirator	890	Culex	(Cux) sp.	Female_notbloodfed	2	Negative
767	PEAL	2018-07-03	-23.4661	-46.6319	Ground_level	Nasci_aspirator	889	Culex	nigripalpus	Female_notbloodfed	1	Negative
768	PEAL	2018-07-03	-23.4613	-46.639	Ground_level	Nasci_aspirator	898	Culex	nigripalpus	Female_notbloodfed	1	Negative
769	PEAL	2018-07-03	-23.4613	-46.639	Ground_level	Nasci_aspirator	HB71	Culex	nigripalpus	Female_bloodfed	1	Not_conducted
770	PEAL	2018-07-03	-23.4613	-46.639	Ground_level	Hand_net	900	Limatus	durhamii	Female_notbloodfed	1	Negative
771	PEAL	2018-07-03	-23.4661	-46.6319	Ground_level	Nasci_aspirator	888	Culex	declarator	Male	1	Negative
772	PEAL	2018-07-03	-23.4661	-46.6319	Ground_level	Nasci_aspirator	892	Culex	declarator	Male	1	Negative
773	PEAL	2018-07-03	-23.4661	-46.6319	Ground_level	Nasci_aspirator	894	Culex	declarator	Male	1	Negative
774	PEAL	2018-07-03	-23.4661	-46.6319	Ground_level	Nasci_aspirator	896	Culex	declarator	Male	1	Negative
775	PEAL	2018-07-03	-23.4613	-46.639	Ground_level	Hand_net	899	Culex	declarator	Male	1	Negative
776	PEAL	2018-07-03	-23.4661	-46.6319	Ground_level	Nasci_aspirator	893	Culex	nigripalpus	Male	1	Negative
777	PEAL	2018-07-03	-23.4661	-46.6319	Ground_level	Nasci_aspirator	895	Culex	quinquefasciatus	Male	1	Negative
778	PEAL	2018-07-10	-23.4622	-46.6372	Ground_level	Nasci_aspirator	921	Culex	(Cux) sp.	Female_notbloodfed	2	Negative
779	PEAL	2018-07-10	-23.4622	-46.6372	Ground_level	Nasci_aspirator	920	Culex	nigripalpus	Female_notbloodfed	1	Negative
780	PEAL	2018-07-10	-23.4622	-46.6372	Ground_level	Nasci_aspirator	918	Limatus	durhamii	Female_notbloodfed	2	Negative
781	PEAL	2018-07-10	-23.4622	-46.6372	Ground_level	Nasci_aspirator	919	Culex	nigripalpus	Male	1	Negative
782	PEAL	2018-07-16	-23.4613	-46.6386	Ground_level	Hand_net	877	Aedes	aegypti	Female_notbloodfed	1	Negative
783	PEAL	2018-07-16	-23.4613	-46.6386	Ground_level	Hand_net	878	Aedes	albopictus	Female_notbloodfed	1	Negative
784	PEAL	2018-07-16	-23.4613	-46.6386	Ground_level	Nasci_aspirator	874	Culex	(Cux) sp.	Female_notbloodfed	4	Negative
785	PEAL	2018-07-16	-23.4613	-46.6386	Ground_level	Nasci_aspirator	HB70	Culex	(Cux) sp.	Female_bloodfed	1	Not_conducted
786	PEAL	2018-07-16	-23.4613	-46.6386	Ground_level	Nasci_aspirator	873	Culex	nigripalpus	Female_notbloodfed	2	Negative
787	PEAL	2018-07-16	-23.4613	-46.6386	Ground_level	Nasci_aspirator	875	Culex	declarator	Male	1	Negative
788	PEAL	2018-07-16	-23.4613	-46.6386	Ground_level	Nasci_aspirator	876	Culex	declarator	Male	1	Negative
789	PEAL	2018-07-16	-23.4613	-46.6386	Ground_level	Nasci_aspirator	879	Culex	declarator	Male	1	Negative
790	PEAL	2018-08-02	-23.4622	-46.6372	Ground_level	Hand_net	948	Culex	nigripalpus	Female_notbloodfed	1	Negative
791	PEAL	2018-08-02	-23.4622	-46.6372	Ground_level	Hand_net	949	Culex	nigripalpus	Female_notbloodfed	1	Negative
792	PEAL	2018-08-02	-23.4622	-46.6372	Ground_level	Hand_net	950	Limatus	durhamii	Female_notbloodfed	1	Negative
793	PEAL	2018-08-13	-23.4663	-46.6315	Ground_level	Hand_net	951	Aedes	fluviatilis	Female_notbloodfed	2	Negative
794	PEAL	2018-08-13	-23.4663	-46.6315	Ground_level	Nasci_aspirator	953	Culex	(Cux) sp.	Female_notbloodfed	1	Negative
795	PEAL	2018-08-13	-23.4663	-46.6315	Ground_level	Nasci_aspirator	952	Culex	nigripalpus	Female_notbloodfed	1	Negative
796	PEAL	2018-08-13	-23.4663	-46.6315	Ground_level	Nasci_aspirator	955	Culex	nigripalpus	Female_notbloodfed	3	Negative
797	PEAL	2018-08-13	-23.4663	-46.6315	Ground_level	Hand_net	954	Limatus	durhamii	Female_notbloodfed	1	Negative
798	PEAL	2018-09-03	-23.4622	-46.6372	Ground_level	Hand_net	957	Aedes	albopictus	Female_notbloodfed	2	Negative
799	PEAL	2018-09-03	-23.4622	-46.6372	Ground_level	Nasci_aspirator	959	Aedes	albopictus	Female_notbloodfed	2	Negative
800	PEAL	2018-09-03	-23.4622	-46.6372	Ground_level	Hand_net	962	Aedes	fluviatilis	Female_notbloodfed	1	Negative
801	PEAL	2018-09-03	-23.4622	-46.6372	Ground_level	Nasci_aspirator	961	Culex	(Cux) sp.	Female_notbloodfed	1	Negative
802	PEAL	2018-09-03	-23.4622	-46.6372	Ground_level	Nasci_aspirator	960	Culex	nigripalpus	Female_notbloodfed	1	Negative
803	PEAL	2018-09-03	-23.4622	-46.6372	Ground_level	Hand_net	956	Limatus	durhamii	Female_notbloodfed	1	Negative
804	PEAL	2018-09-03	-23.4622	-46.6372	Ground_level	Nasci_aspirator	958	Culex	declarator	Male	1	Negative
805	PEAL	2018-09-03	-23.4622	-46.6372	Ground_level	Hand_net	963	Culex	declarator	Male	1	Negative
806	PEAL	2018-09-03	-23.4622	-46.6372	Ground_level	Nasci_aspirator	964	Culex	declarator	Male	1	Negative
807	PEAL	2018-09-10	-23.4622	-46.6372	Ground_level	Hand_net	977	Aedes	albopictus	Female_notbloodfed	3	Negative
808	PEAL	2018-09-10	-23.4622	-46.6372	Ground_level	Nasci_aspirator	979	Aedes	albopictus	Female_notbloodfed	1	Negative
809	PEAL	2018-09-10	-23.4622	-46.6372	Ground_level	Hand_net	975	Haemagogus	leucocelaenus	Female_notbloodfed	3	Negative
810	PEAL	2018-09-10	-23.4622	-46.6372	Ground_level	Hand_net	976	Limatus	durhamii	Female_notbloodfed	1	Negative
811	PEAL	2018-09-10	-23.4622	-46.6372	Ground_level	Nasci_aspirator	978	Culex	declarator	Male	1	Negative
812	PEAL	2018-10-02	-23.4622	-46.6372	Ground_level	Hand_net	968	Aedes	aegypti	Female_notbloodfed	1	Negative
813	PEAL	2018-10-02	-23.4622	-46.6372	Ground_level	Hand_net	970	Aedes	albopictus	Female_notbloodfed	1	Negative
814	PEAL	2018-10-02	-23.4622	-46.6372	Ground_level	Hand_net	969	Haemagogus	leucocelaenus	Female_notbloodfed	4	Negative
815	PEAL	2018-10-02	-23.4622	-46.6372	Ground_level	Hand_net	972	Haemagogus	leucocelaenus	Female_notbloodfed	1	Negative
816	PEAL	2018-10-02	-23.4622	-46.6372	Elevated_height	CDC	974	Haemagogus	leucocelaenus	Female_notbloodfed	1	Negative
817	PEAL	2018-10-02	-23.4622	-46.6372	Ground_level	Hand_net	973	Limatus	durhamii	Female_notbloodfed	2	Negative
818	PEAL	2018-10-02	-23.4622	-46.6372	Ground_level	Hand_net	971	Trichoprosopon	sp.	Female_notbloodfed	1	Negative

## Sheet: t2. Review Ct YFV mosquitoes
Supplementary Table 2. Review of YFV Ct values and RT‑PCR assays reported for different mosquito species in the literature.
State	Municipality	Collection date	Lab_code	Group	Species_complete	Number	CT_mean	Study	Publication	Study_DOI	RT-PCR_protocol	RT-PCR_protocol_DOI
MG	Belmiro Braga	2018-01-29	MG 3155	janthinomys	Hg. janthinomys	5	16.1	1	Abreu et al. 2019	10.1080/22221751.2019.1568180	Bonaldo et al. 2017	10.1590/0074-02760170134
RJ	Valença	2018-01-26	VL 3016	janthinomys	Hg. janthinomys	5	16.5	1	Abreu et al. 2019	10.1080/22221751.2019.1568180	Bonaldo et al. 2017	10.1590/0074-02760170134
RJ	Valença	2018-01-24	VL 2967	janthinomys	Hg. janthinomys	5	16.9	1	Abreu et al. 2019	10.1080/22221751.2019.1568180	Bonaldo et al. 2017	10.1590/0074-02760170134
RJ	Nova Iguaçú	2018-01-09	NI 3104	janthinomys	Hg. janthinomys	5	17.2	1	Abreu et al. 2019	10.1080/22221751.2019.1568180	Bonaldo et al. 2017	10.1590/0074-02760170134
RJ	Valença	2018-01-19	VL 2926	janthinomys	Hg. janthinomys	1	17.5	1	Abreu et al. 2019	10.1080/22221751.2019.1568180	Bonaldo et al. 2017	10.1590/0074-02760170134
RJ	Valença	2018-01-24	VL 3006	janthinomys	Hg. janthinomys	4	18.2	1	Abreu et al. 2019	10.1080/22221751.2019.1568180	Bonaldo et al. 2017	10.1590/0074-02760170134
RJ	Valença	2018-01-26	PFA131	janthinomys	Hg. janthinomys	10	18.5	1	Abreu et al. 2019	10.1080/22221751.2019.1568180	Bonaldo et al. 2017	10.1590/0074-02760170134
RJ	Maricá	2017-05-05	MR 976	janthinomys	Hg. janthinomys	6	19	1	Abreu et al. 2019	10.1080/22221751.2019.1568180	Bonaldo et al. 2017	10.1590/0074-02760170134
RJ	Valença	2018-01-26	VL 3012	janthinomys	Hg. janthinomys	5	19.2	1	Abreu et al. 2019	10.1080/22221751.2019.1568180	Bonaldo et al. 2017	10.1590/0074-02760170134
RJ	Valença	2018-01-26	VL 3877	janthinomys	Hg. janthinomys	5	19.8	1	Abreu et al. 2019	10.1080/22221751.2019.1568180	Bonaldo et al. 2017	10.1590/0074-02760170134
RJ	Valença	2018-01-18	VL 2909	janthinomys	Hg. janthinomys	5	21.7	1	Abreu et al. 2019	10.1080/22221751.2019.1568180	Bonaldo et al. 2017	10.1590/0074-02760170134
RJ	Macaé	2017-04-26	MC 941	janthinomys	Hg. janthinomys	2	22.6	1	Abreu et al. 2019	10.1080/22221751.2019.1568180	Bonaldo et al. 2017	10.1590/0074-02760170134
RJ	Valença	2018-01-24	VL 2953	janthinomys	Hg. janthinomys	4	24	1	Abreu et al. 2019	10.1080/22221751.2019.1568180	Bonaldo et al. 2017	10.1590/0074-02760170134
RJ	Valença	2018-01-24	VL 3005	janthinomys	Hg. janthinomys	5	24.6	1	Abreu et al. 2019	10.1080/22221751.2019.1568180	Bonaldo et al. 2017	10.1590/0074-02760170134
RJ	Valença	2018-01-24	VL 2964	janthinomys	Hg. janthinomys	5	25	1	Abreu et al. 2019	10.1080/22221751.2019.1568180	Bonaldo et al. 2017	10.1590/0074-02760170134
RJ	Valença	2018-01-24	VL 3003	janthinomys	Hg. janthinomys	4	28.3	1	Abreu et al. 2019	10.1080/22221751.2019.1568180	Bonaldo et al. 2017	10.1590/0074-02760170134
RJ	Maricá	2017-05-08	MR 960	janthinomys	Hg. janthinomys	1	30	1	Abreu et al. 2019	10.1080/22221751.2019.1568180	Bonaldo et al. 2017	10.1590/0074-02760170134
RJ	Teresópolis	2017-12-19	TR 2807	janthinomys	Hg. janthinomys	5	31	1	Abreu et al. 2019	10.1080/22221751.2019.1568180	Bonaldo et al. 2017	10.1590/0074-02760170134
RJ	Maricá	2017-05-05	MR 1139	leucocelaenus	Hg. leucocelaenus	10	10	1	Abreu et al. 2019	10.1080/22221751.2019.1568180	Bonaldo et al. 2017	10.1590/0074-02760170134
RJ	Maricá	2017-05-08	MR 1044	leucocelaenus	Hg. leucocelaenus	5	10.5	1	Abreu et al. 2019	10.1080/22221751.2019.1568180	Bonaldo et al. 2017	10.1590/0074-02760170134
RJ	Maricá	2017-05-05	MR 1152	leucocelaenus	Hg. leucocelaenus	11	10.7	1	Abreu et al. 2019	10.1080/22221751.2019.1568180	Bonaldo et al. 2017	10.1590/0074-02760170134
RJ	Maricá	2017-05-05	MR 1112	leucocelaenus	Hg. leucocelaenus	4	11.2	1	Abreu et al. 2019	10.1080/22221751.2019.1568180	Bonaldo et al. 2017	10.1590/0074-02760170134
RJ	Maricá	2017-05-05	MR 1145	leucocelaenus	Hg. leucocelaenus	10	11.2	1	Abreu et al. 2019	10.1080/22221751.2019.1568180	Bonaldo et al. 2017	10.1590/0074-02760170134
RJ	Maricá	2017-05-05	MR 1140	leucocelaenus	Hg. leucocelaenus	10	11.6	1	Abreu et al. 2019	10.1080/22221751.2019.1568180	Bonaldo et al. 2017	10.1590/0074-02760170134
RJ	Maricá	2017-05-05	MR 1158	leucocelaenus	Hg. leucocelaenus	5	11.8	1	Abreu et al. 2019	10.1080/22221751.2019.1568180	Bonaldo et al. 2017	10.1590/0074-02760170134
RJ	Maricá	2017-05-07	MR 1358	leucocelaenus	Hg. leucocelaenus	2	12	1	Abreu et al. 2019	10.1080/22221751.2019.1568180	Bonaldo et al. 2017	10.1590/0074-02760170134
RJ	Maricá	2017-05-06	MR 1351	leucocelaenus	Hg. leucocelaenus	4	12.5	1	Abreu et al. 2019	10.1080/22221751.2019.1568180	Bonaldo et al. 2017	10.1590/0074-02760170134
RJ	Maricá	2017-05-05	MR 1160	leucocelaenus	Hg. leucocelaenus	5	12.8	1	Abreu et al. 2019	10.1080/22221751.2019.1568180	Bonaldo et al. 2017	10.1590/0074-02760170134
RJ	Maricá	2017-05-04	MR 1438	leucocelaenus	Hg. leucocelaenus	3	15.6	1	Abreu et al. 2019	10.1080/22221751.2019.1568180	Bonaldo et al. 2017	10.1590/0074-02760170134
RJ	Maricá	2017-05-05	MR 978	leucocelaenus	Hg. leucocelaenus	5	16.1	1	Abreu et al. 2019	10.1080/22221751.2019.1568180	Bonaldo et al. 2017	10.1590/0074-02760170134
MG	Belmiro Braga	2018-01-18	MG 3121	leucocelaenus	Hg. leucocelaenus	3	16.4	1	Abreu et al. 2019	10.1080/22221751.2019.1568180	Bonaldo et al. 2017	10.1590/0074-02760170134
RJ	Maricá	2017-05-08	MR 965	leucocelaenus	Hg. leucocelaenus	5	17	1	Abreu et al. 2019	10.1080/22221751.2019.1568180	Bonaldo et al. 2017	10.1590/0074-02760170134
RJ	Maricá	2017-05-05	MR 977	leucocelaenus	Hg. leucocelaenus	5	17.2	1	Abreu et al. 2019	10.1080/22221751.2019.1568180	Bonaldo et al. 2017	10.1590/0074-02760170134
RJ	Maricá	2017-05-05	PFA 121	leucocelaenus	Hg. leucocelaenus	9	17.4	1	Abreu et al. 2019	10.1080/22221751.2019.1568180	Bonaldo et al. 2017	10.1590/0074-02760170134
RJ	Maricá	2017-05-05	MR 974	leucocelaenus	Hg. leucocelaenus	2	18.1	1	Abreu et al. 2019	10.1080/22221751.2019.1568180	Bonaldo et al. 2017	10.1590/0074-02760170134
RJ	Maricá	2017-05-08	MR 967	leucocelaenus	Hg. leucocelaenus	5	18.2	1	Abreu et al. 2019	10.1080/22221751.2019.1568180	Bonaldo et al. 2017	10.1590/0074-02760170134
RJ	Maricá	2017-05-05	PFA122	leucocelaenus	Hg. leucocelaenus	6	18.3	1	Abreu et al. 2019	10.1080/22221751.2019.1568180	Bonaldo et al. 2017	10.1590/0074-02760170134
RJ	Maricá	2017-05-05	PFA123	leucocelaenus	Hg. leucocelaenus	10	18.4	1	Abreu et al. 2019	10.1080/22221751.2019.1568180	Bonaldo et al. 2017	10.1590/0074-02760170134
RJ	Maricá	2017-05-08	MR 1094	leucocelaenus	Hg. leucocelaenus	9	18.6	1	Abreu et al. 2019	10.1080/22221751.2019.1568180	Bonaldo et al. 2017	10.1590/0074-02760170134
RJ	Maricá	2017-05-05	MR 970	leucocelaenus	Hg. leucocelaenus	5	18.7	1	Abreu et al. 2019	10.1080/22221751.2019.1568180	Bonaldo et al. 2017	10.1590/0074-02760170134
RJ	Maricá	2017-05-05	MR 971	leucocelaenus	Hg. leucocelaenus	5	18.7	1	Abreu et al. 2019	10.1080/22221751.2019.1568180	Bonaldo et al. 2017	10.1590/0074-02760170134
RJ	Valença	2018-01-24	VL 2969	leucocelaenus	Hg. leucocelaenus	3	18.7	1	Abreu et al. 2019	10.1080/22221751.2019.1568180	Bonaldo et al. 2017	10.1590/0074-02760170134
RJ	Valença	2018-01-26	VL 3902	leucocelaenus	Hg. leucocelaenus	4	18.8	1	Abreu et al. 2019	10.1080/22221751.2019.1568180	Bonaldo et al. 2017	10.1590/0074-02760170134
RJ	Maricá	2017-05-05	MR 980	leucocelaenus	Hg. leucocelaenus	6	18.9	1	Abreu et al. 2019	10.1080/22221751.2019.1568180	Bonaldo et al. 2017	10.1590/0074-02760170134
RJ	Maricá	2017-05-08	MR 968	leucocelaenus	Hg. leucocelaenus	5	19	1	Abreu et al. 2019	10.1080/22221751.2019.1568180	Bonaldo et al. 2017	10.1590/0074-02760170134
RJ	Maricá	2017-05-05	MR 981	leucocelaenus	Hg. leucocelaenus	5	19	1	Abreu et al. 2019	10.1080/22221751.2019.1568180	Bonaldo et al. 2017	10.1590/0074-02760170134
RJ	Maricá	2017-05-08	MR 963	leucocelaenus	Hg. leucocelaenus	5	19.4	1	Abreu et al. 2019	10.1080/22221751.2019.1568180	Bonaldo et al. 2017	10.1590/0074-02760170134
RJ	Maricá	2017-05-04	MR 951	leucocelaenus	Hg. leucocelaenus	5	19.7	1	Abreu et al. 2019	10.1080/22221751.2019.1568180	Bonaldo et al. 2017	10.1590/0074-02760170134
RJ	Maricá	2017-05-05	MR 972	leucocelaenus	Hg. leucocelaenus	5	19.7	1	Abreu et al. 2019	10.1080/22221751.2019.1568180	Bonaldo et al. 2017	10.1590/0074-02760170134
RJ	Valença	2018-01-26	VL 3882	leucocelaenus	Hg. leucocelaenus	5	19.9	1	Abreu et al. 2019	10.1080/22221751.2019.1568180	Bonaldo et al. 2017	10.1590/0074-02760170134
RJ	Maricá	2017-05-08	MR 964	leucocelaenus	Hg. leucocelaenus	5	20.3	1	Abreu et al. 2019	10.1080/22221751.2019.1568180	Bonaldo et al. 2017	10.1590/0074-02760170134
RJ	Maricá	2017-05-04	MR 949	leucocelaenus	Hg. leucocelaenus	5	21.1	1	Abreu et al. 2019	10.1080/22221751.2019.1568180	Bonaldo et al. 2017	10.1590/0074-02760170134
RJ	Maricá	2017-05-06	MR 984	leucocelaenus	Hg. leucocelaenus	2	21.2	1	Abreu et al. 2019	10.1080/22221751.2019.1568180	Bonaldo et al. 2017	10.1590/0074-02760170134
RJ	Maricá	2017-05-08	MR 961	leucocelaenus	Hg. leucocelaenus	6	22.4	1	Abreu et al. 2019	10.1080/22221751.2019.1568180	Bonaldo et al. 2017	10.1590/0074-02760170134
RJ	Maricá	2017-05-08	MR 1035	leucocelaenus	Hg. leucocelaenus	4	22.4	1	Abreu et al. 2019	10.1080/22221751.2019.1568180	Bonaldo et al. 2017	10.1590/0074-02760170134
RJ	Maricá	2017-05-07	MR 1391	leucocelaenus	Hg. leucocelaenus	2	24.6	1	Abreu et al. 2019	10.1080/22221751.2019.1568180	Bonaldo et al. 2017	10.1590/0074-02760170134
RJ	Teresópolis	2017-12-19	TR 2848	leucocelaenus	Hg. leucocelaenus	2	32.1	1	Abreu et al. 2019	10.1080/22221751.2019.1568180	Bonaldo et al. 2017	10.1590/0074-02760170134
RJ	Maricá	2017-05-05	MR 973	leucocelaenus	Hg. leucocelaenus	5	36.2	1	Abreu et al. 2019	10.1080/22221751.2019.1568180	Bonaldo et al. 2017	10.1590/0074-02760170134
RJ	Maricá	2017-05-06	MR 1353	Other	Ae. scapularis	8	23	1	Abreu et al. 2019	10.1080/22221751.2019.1568180	Bonaldo et al. 2017	10.1590/0074-02760170134
RJ	Maricá	2017-05-06	MR 1356	Other	Ae. taeniorhynchus	11	21.9	1	Abreu et al. 2019	10.1080/22221751.2019.1568180	Bonaldo et al. 2017	10.1590/0074-02760170134
RJ	Angra dos Reis	2018-02-07	IG 3036	Other	Sabethes chloropterus	1	31	1	Abreu et al. 2019	10.1080/22221751.2019.1568180	Bonaldo et al. 2017	10.1590/0074-02760170134
SP	Igarata	2018-05-28		Other	Sabethes identicus	6	38	2	Caleiro et al. 2025	10.3390/tropicalmed10050118	Bonaldo et al. 2017	10.1590/0074-02760170134
SP	Sao Miguel Arcanjo	2018-09-04		Other	Sabethes purpureus	2	37	2	Caleiro et al. 2025	10.3390/tropicalmed10050118	Bonaldo et al. 2017	10.1590/0074-02760170134
SP	Monteiro Lobato	2019-01-16		Other	Sabethes purpureus	1	38	2	Caleiro et al. 2025	10.3390/tropicalmed10050118	Bonaldo et al. 2017	10.1590/0074-02760170134
MG	Ubai	2021-09-26		Other	Sabethes albiprivus	5	28	3	de Oliveira et al. 2023	10.3390/v15030757	Domingo et al. 2012	10.1128/jcm.01799-12
MG	Icarai de Minas	2021-09-30		Other	Sabethes chloropterus	5	19	3	de Oliveira et al. 2023	10.3390/v15030757	Domingo et al. 2012	10.1128/jcm.01799-12
MG	Icarai de Minas	2021-09-30		Other	Sabethes chloropterus	5	21	3	de Oliveira et al. 2023	10.3390/v15030757	Domingo et al. 2012	10.1128/jcm.01799-12
SP	São Paulo	2018-01-11	Mosq_182_Brazil_SP_SaoPaulo_2018-01-11	leucocelaenus	Hg. leucocelaenus	4	19	4	This study		Domingo et al. 2012	10.1128/jcm.01799-12
SP	São Paulo	2018-01-03	Mosq_66_Brazil_SP_SaoPaulo_2018-01-03	leucocelaenus	Hg. leucocelaenus	5	21	4	This study		Domingo et al. 2012	10.1128/jcm.01799-12
SP	São Paulo	2018-01-04	Mosq_95_Brazil_SP_SaoPaulo_2018-01-04	leucocelaenus	Hg. leucocelaenus	5	23	4	This study		Domingo et al. 2012	10.1128/jcm.01799-12
SP	São Paulo	2018-01-05	Mosq_119_Brazil_SP_SaoPaulo_2018-01-05	leucocelaenus	Hg. leucocelaenus	5	23	4	This study		Domingo et al. 2012	10.1128/jcm.01799-12
SP	São Paulo	2018-01-11	Mosq_192_Brazil_SP_SaoPaulo_2018-01-11	leucocelaenus	Hg. leucocelaenus	5	23	4	This study		Domingo et al. 2012	10.1128/jcm.01799-12
SP	São Paulo	2018-01-04	Mosq_81_Brazil_SP_SaoPaulo_2018-01-04	leucocelaenus	Hg. leucocelaenus	1	24	4	This study		Domingo et al. 2012	10.1128/jcm.01799-12
SP	São Paulo	2018-01-05	Mosq_120_Brazil_SP_SaoPaulo_2018-01-05	leucocelaenus	Hg. leucocelaenus	5	24	4	This study		Domingo et al. 2012	10.1128/jcm.01799-12
SP	São Paulo	2018-01-11	Mosq_177_Brazil_SP_SaoPaulo_2018-01-11	leucocelaenus	Hg. leucocelaenus	5	25	4	This study		Domingo et al. 2012	10.1128/jcm.01799-12
SP	Igarata	2018-05-23		janthinomys	Haemagogus janthinomys-capricornii	7	16	2	Caleiro et al. 2025	10.3390/tropicalmed10050118	Moreira-Soto et al. 2018	10.1016/j.cmi.2018.01.026
SP	Caçapava	2018-06-25		janthinomys	Haemagogus janthinomys-capricornii	4	22	2	Caleiro et al. 2025	10.3390/tropicalmed10050118	Moreira-Soto et al. 2018	10.1016/j.cmi.2018.01.026
SP	Sao José dos Campos	2018-07-04		janthinomys	Haemagogus janthinomys-capricornii	1	25	2	Caleiro et al. 2025	10.3390/tropicalmed10050118	Moreira-Soto et al. 2018	10.1016/j.cmi.2018.01.026
SP	Monteiro Lobato	2019-03-25		janthinomys	Haemagogus janthinomys-capricornii	2	26	2	Caleiro et al. 2025	10.3390/tropicalmed10050118	Moreira-Soto et al. 2018	10.1016/j.cmi.2018.01.026
SP	Valinhos	2018-09-04		janthinomys	Haemagogus janthinomys-capricornii	1	31	2	Caleiro et al. 2025	10.3390/tropicalmed10050118	Moreira-Soto et al. 2018	10.1016/j.cmi.2018.01.026
SP	Mairipora	2018-01-23		janthinomys	Haemagogus janthinomys-capricornii	1	33	2	Caleiro et al. 2025	10.3390/tropicalmed10050118	Moreira-Soto et al. 2018	10.1016/j.cmi.2018.01.026
SP	Valinhos	2018-09-17		janthinomys	Haemagogus janthinomys-capricornii	12	34	2	Caleiro et al. 2025	10.3390/tropicalmed10050118	Moreira-Soto et al. 2018	10.1016/j.cmi.2018.01.026
SP	Monteiro Lobato	2019-01-16		leucocelaenus	Haemagogus leucocelaenus	7	17	2	Caleiro et al. 2025	10.3390/tropicalmed10050118	Moreira-Soto et al. 2018	10.1016/j.cmi.2018.01.026
SP	Monteiro Lobato	2019-01-16		leucocelaenus	Haemagogus leucocelaenus	15	17	2	Caleiro et al. 2025	10.3390/tropicalmed10050118	Moreira-Soto et al. 2018	10.1016/j.cmi.2018.01.026
SP	Sao Paulo	2017-12-20		leucocelaenus	Haemagogus leucocelaenus	24	18	2	Caleiro et al. 2025	10.3390/tropicalmed10050118	Moreira-Soto et al. 2018	10.1016/j.cmi.2018.01.026
SP	Jacarei	2018-05-28		leucocelaenus	Haemagogus leucocelaenus	7	18	2	Caleiro et al. 2025	10.3390/tropicalmed10050118	Moreira-Soto et al. 2018	10.1016/j.cmi.2018.01.026
SP	Sao Paulo	2017-12-20		leucocelaenus	Haemagogus leucocelaenus	15	19	2	Caleiro et al. 2025	10.3390/tropicalmed10050118	Moreira-Soto et al. 2018	10.1016/j.cmi.2018.01.026
SP	Igarata	2018-05-28		leucocelaenus	Haemagogus leucocelaenus	5	19	2	Caleiro et al. 2025	10.3390/tropicalmed10050118	Moreira-Soto et al. 2018	10.1016/j.cmi.2018.01.026
SP	Jarinu	2018-01-30		leucocelaenus	Haemagogus leucocelaenus	2	20	2	Caleiro et al. 2025	10.3390/tropicalmed10050118	Moreira-Soto et al. 2018	10.1016/j.cmi.2018.01.026
SP	Jacarei	2018-09-04		leucocelaenus	Haemagogus leucocelaenus	7	20	2	Caleiro et al. 2025	10.3390/tropicalmed10050118	Moreira-Soto et al. 2018	10.1016/j.cmi.2018.01.026
SP	Igarata	2018-05-23		leucocelaenus	Haemagogus leucocelaenus	9	20	2	Caleiro et al. 2025	10.3390/tropicalmed10050118	Moreira-Soto et al. 2018	10.1016/j.cmi.2018.01.026
SP	Guarulhos	2018-12-14		leucocelaenus	Haemagogus leucocelaenus	11	21	2	Caleiro et al. 2025	10.3390/tropicalmed10050118	Moreira-Soto et al. 2018	10.1016/j.cmi.2018.01.026
SP	Monteiro Lobato	2019-03-25		leucocelaenus	Haemagogus leucocelaenus	2	21	2	Caleiro et al. 2025	10.3390/tropicalmed10050118	Moreira-Soto et al. 2018	10.1016/j.cmi.2018.01.026
SP	Caieras	2019-04-16		leucocelaenus	Haemagogus leucocelaenus	3	23	2	Caleiro et al. 2025	10.3390/tropicalmed10050118	Moreira-Soto et al. 2018	10.1016/j.cmi.2018.01.026
SP	Sao José dos Campos	2018-07-04		leucocelaenus	Haemagogus leucocelaenus	6	23	2	Caleiro et al. 2025	10.3390/tropicalmed10050118	Moreira-Soto et al. 2018	10.1016/j.cmi.2018.01.026
SP	Sao José dos Campos	2018-10-10		leucocelaenus	Haemagogus leucocelaenus	8	28	2	Caleiro et al. 2025	10.3390/tropicalmed10050118	Moreira-Soto et al. 2018	10.1016/j.cmi.2018.01.026
SP	Piedade	2018-10-10		leucocelaenus	Haemagogus leucocelaenus	11	31	2	Caleiro et al. 2025	10.3390/tropicalmed10050118	Moreira-Soto et al. 2018	10.1016/j.cmi.2018.01.026
SP	Jarinu	2018-05-03		leucocelaenus	Haemagogus leucocelaenus	1	37	2	Caleiro et al. 2025	10.3390/tropicalmed10050118	Moreira-Soto et al. 2018	10.1016/j.cmi.2018.01.026
SP	Pereira Barreto	2019-01-16		Other	Aedes albopictus	6	37	2	Caleiro et al. 2025	10.3390/tropicalmed10050118	Moreira-Soto et al. 2018	10.1016/j.cmi.2018.01.026
SP	Jundiaí	2018-08-28		Other	Aedes albopictus	2	38	2	Caleiro et al. 2025	10.3390/tropicalmed10050118	Moreira-Soto et al. 2018	10.1016/j.cmi.2018.01.026
SP	Itariri	2019-01-16		Other	Aedes albopictus	2	38	2	Caleiro et al. 2025	10.3390/tropicalmed10050118	Moreira-Soto et al. 2018	10.1016/j.cmi.2018.01.026
SP	Urupes	2016-11-26		Other	Aedes scapularis	8	25	2	Caleiro et al. 2025	10.3390/tropicalmed10050118	Moreira-Soto et al. 2018	10.1016/j.cmi.2018.01.026
SP	Araçatuba	2016-11-25		Other	Aedes scapularis	1	28	2	Caleiro et al. 2025	10.3390/tropicalmed10050118	Moreira-Soto et al. 2018	10.1016/j.cmi.2018.01.026
SP	Sao Paulo	2018-02-19		Other	Aedes scapularis	3	37	2	Caleiro et al. 2025	10.3390/tropicalmed10050118	Moreira-Soto et al. 2018	10.1016/j.cmi.2018.01.026
SP	Pereira Barreto	2019-01-16		Other	Aedes scapularis	1	37	2	Caleiro et al. 2025	10.3390/tropicalmed10050118	Moreira-Soto et al. 2018	10.1016/j.cmi.2018.01.026
SP	Pereira Barreto	2019-01-16		Other	Aedes scapularis	1	38	2	Caleiro et al. 2025	10.3390/tropicalmed10050118	Moreira-Soto et al. 2018	10.1016/j.cmi.2018.01.026
SP	Sao Paulo	2019-01-16		Other	Aedes scapularis	3	38	2	Caleiro et al. 2025	10.3390/tropicalmed10050118	Moreira-Soto et al. 2018	10.1016/j.cmi.2018.01.026
SP	Jarinu	2019-02-12		Other	Aedes serratus	1	33	2	Caleiro et al. 2025	10.3390/tropicalmed10050118	Moreira-Soto et al. 2018	10.1016/j.cmi.2018.01.026
SP	Monteiro Lobato	2019-01-16		Other	Aedes serratus	1	35	2	Caleiro et al. 2025	10.3390/tropicalmed10050118	Moreira-Soto et al. 2018	10.1016/j.cmi.2018.01.026
SP	Pereira Barreto	2019-01-16		Other	Aedes serratus	1	38	2	Caleiro et al. 2025	10.3390/tropicalmed10050118	Moreira-Soto et al. 2018	10.1016/j.cmi.2018.01.026
SP	Iguape	2019-03-25		Other	Aedes serratus	1	38	2	Caleiro et al. 2025	10.3390/tropicalmed10050118	Moreira-Soto et al. 2018	10.1016/j.cmi.2018.01.026
SP	Jacupiranga	2018-12-10		Other	Psorophora ferox	2	31	2	Caleiro et al. 2025	10.3390/tropicalmed10050118	Moreira-Soto et al. 2018	10.1016/j.cmi.2018.01.026
SP	Iporanga	2019-04-25		Other	Psorophora ferox	2	35	2	Caleiro et al. 2025	10.3390/tropicalmed10050118	Moreira-Soto et al. 2018	10.1016/j.cmi.2018.01.026
SP	Monteiro Lobato	2019-01-16		Other	Psorophora ferox	1	37	2	Caleiro et al. 2025	10.3390/tropicalmed10050118	Moreira-Soto et al. 2018	10.1016/j.cmi.2018.01.026
SP	Pontalinda	2018-08-21		Other	Psorophora ferox	14	38	2	Caleiro et al. 2025	10.3390/tropicalmed10050118	Moreira-Soto et al. 2018	10.1016/j.cmi.2018.01.026
SP	Sarapui	2018-05-21		Other	Psorophora ferox	1	38	2	Caleiro et al. 2025	10.3390/tropicalmed10050118	Moreira-Soto et al. 2018	10.1016/j.cmi.2018.01.026
SP	Caçapava	2018-06-25		Other	Sabethes albiprivus	3	34	2	Caleiro et al. 2025	10.3390/tropicalmed10050118	Moreira-Soto et al. 2018	10.1016/j.cmi.2018.01.026
SP	Igarata	2018-05-28		Other	Sabethes albiprivus	1	38	2	Caleiro et al. 2025	10.3390/tropicalmed10050118	Moreira-Soto et al. 2018	10.1016/j.cmi.2018.01.026

## Sheet: t3. Review infection rates
Supplementary Table 3. Review of YFV minimum infection rates (MIR) and maximum likelihood estimates (MLE) reported for mosquito species in the literature.
State	Municipality	Group	Species_complete	Include	No_tested_pools	No_positive_pools	Total_mosquitoes_captured	MIR	MLE	Collection_start_date	Collection_end_date	Study_DOI
RJ	Angra dos Reis_Ilha_Grande	Other	Sa. Chloropterus	no	1	1		1000		2018-02-07		10.3201/eid1612.100608
ES	Santa Teresa_a	Other	Sa. chloropterus	no	2	0	4	0		2017-02-08	2017-03-02	10.3390/v14122805
MA	Pastos Bons	Other	Sa. Chloropterus	no	3	1	73	13.699		1994		10.4269/ajtmh.1997.57.132
ES	Pancas	Other	Sa. chloropterus	no	3	1	12	83.333		2017-02-08	2017-03-02	10.3390/v14122805
MS	Campo Grande	Other	Sa. Chloropterus	no		4		16.7		1992		10.4269/ajtmh.1997.57.132
MG	Juiz_de_Fora	janthinomys	Hg. janthinomys	no	1	1		333		2018-01-27		10.3201/eid1612.100608
ES	Domingos_Martins	janthinomys	Hg. janthinomys	no	1	1		1000		2017-02-23		10.3201/eid1612.100608
ES	Venda Nova do Imigrante_a	janthinomys	Hg. janthinomys/capricornii	no	1	0	1	0		2017-02-08	2017-03-02	10.3390/v14122805
ES	Santa Teresa_a	janthinomys	Hg. janthinomys/capricornii	no	2	0	7	0		2017-02-08	2017-03-02	10.3390/v14122805
ES	Cariacica	janthinomys	Hg. janthinomys/capricornii	no	2	1	10	100		2017-02-08	2017-03-02	10.3390/v14122805
ES	Pancas	janthinomys	Hg. janthinomys/capricornii	no	2	1	2	500		2017-02-08	2017-03-02	10.3390/v14122805
RJ	Marica	janthinomys	Hg. janthinomys	no	5	2		143.8	15.35	2017-05-07		10.3201/eid1612.100608
ES	Santa Teresa_b	janthinomys	Hg. janthinomys/capricornii	no	5	0	17	0		2017-02-08	2017-03-02	10.3390/v14122805
RJ	Macae	janthinomys	Hg. janthinomys	no	6	1		58.8	5.55	2017-04-26		10.3201/eid1612.100608
RJ	Nova_Iguacu	janthinomys	Hg. janthinomys	no	8	1		29.4	2.94	2018-01-09		10.3201/eid1612.100608
RJ	Teresopolis	janthinomys	Hg. janthinomys	yes	19	1		13.1	1.31	2017-12-19		10.3201/eid1612.100608
MG	Belmiro_Braga	janthinomys	Hg. janthinomys	yes	24	1		10.8	1.09	2018-01-29		10.3201/eid1612.100608
RJ	Valenca	janthinomys	Hg. janthinomys	yes	40	12		70.5	8.01	2018-01-20		10.3201/eid1612.100608
MA	Mirador	janthinomys	Hg. janthinomys	yes	48	0	1196	0		1994		10.4269/ajtmh.1997.57.132
MA	Pastos Bons	janthinomys	Hg. janthinomys	yes	55	16	1245	12.851		1994		10.4269/ajtmh.1997.57.132
PA	Breves	janthinomys	Hg. janthinomys	no		2		14		1988		10.4269/ajtmh.1997.57.132
MS	Campo Grande	janthinomys	Hg. janthinomys	no		1		28.4		1992		10.4269/ajtmh.1997.57.132
ES	Venda Nova do Imigrante_b	leucocelaenus	Hg. leucocelaenus	no	2	1	7	142.857		2017-02-08	2017-03-02	10.3390/v14122805
ES	Domingos_Martins	leucocelaenus	Hg. leucocelaenus	no	4	1		66.6	6.76	2017-02-23		10.3201/eid1612.100608
ES	Santa Teresa_b	leucocelaenus	Hg. leucocelaenus	no	5	2	24	83.333		2017-02-08	2017-03-02	10.3390/v14122805
ES	Venda Nova do Imigrante_a	leucocelaenus	Hg. leucocelaenus	no	5	3	18	166.667		2017-02-08	2017-03-02	10.3390/v14122805
ES	Santa Teresa_a	leucocelaenus	Hg. leucocelaenus	yes	16	1	74	13.514		2017-02-08	2017-03-02	10.3390/v14122805
MG	Belmiro_Braga	leucocelaenus	Hg. leucocelaenus	yes	18	1		13.5	1.33	2018-01-18		10.3201/eid1612.100608
RJ	Teresopolis	leucocelaenus	Hg. leucocelaenus	yes	18	1		19.6	1.91	2017-12-19		10.3201/eid1612.100608
ES	Pancas	leucocelaenus	Hg. leucocelaenus	yes	22	0	104	0		2017-02-08	2017-03-02	10.3390/v14122805
ES	Cariacica	leucocelaenus	Hg. leucocelaenus	yes	23	4	112	35.714		2017-02-08	2017-03-02	10.3390/v14122805
RJ	Valenca	leucocelaenus	Hg. leucocelaenus	yes	33	3		23.2	2.37	2018-01-24		10.3201/eid1612.100608
RJ	Marica	leucocelaenus	Hg. leucocelaenus	yes	100	35		81.9	10.16	2017-06-07		10.3201/eid1612.100608
RS	Coronel Barros and Caibaté	leucocelaenus	Hg. leucocelaenus	no				3.7		2008-11-01	2008-11-01	10.3201/eid1612.100608
RJ	Marica	Other	Ae. scapularis	yes	72	1		2.1	0.21	2017-05-06		10.3201/eid1612.100608
RS	Coronel Barros	Other	Ae. serratus	no				1.88		2008-11-01	2008-11-01	10.3201/eid1612.100608
RJ	Marica	Other	Ae. taeniorhynchus	yes	164	1		0.6	0.06	2017-05-06		10.3201/eid1612.100608
PA	Faro-Monte Alegre	Other	Hg. albomaculatus	no		3		2.2		1984		10.4269/ajtmh.1997.57.132
ES	Santa Teresa_a	Other	Sa. aureolineatus	no	1	0	17	0		2017-02-08	2017-03-02	10.3390/v14122805
ES	Cariacica	Other	Sa. aureolineatus	no	4	0	35	0		2017-02-08	2017-03-02	10.3390/v14122805
ES	Santa Teresa_b	Other	Sa. aureolineatus	no	4	0	1	0		2017-02-08	2017-03-02	10.3390/v14122805
ES	Venda Nova do Imigrante_a	Other	Sa. aureolineatus	no	4	0	23	0		2017-02-08	2017-03-02	10.3390/v14122805
ES	Venda Nova do Imigrante_a	Other	Sa. identicus	no	2	0	2	0		2017-02-08	2017-03-02	10.3390/v14122805
ES	Venda Nova do Imigrante_b	Other	Sa. identicus	no	2	0	5	0		2017-02-08	2017-03-02	10.3390/v14122805
ES	Cariacica	Other	Sa. identicus	no	4	1	19	52.632		2017-02-08	2017-03-02	10.3390/v14122805
ES	Santa Teresa_a	Other	Sa. Soperi	no	1	0	1	0		2017-02-08	2017-03-02	10.3390/v14122805
MA	Mirador	Other	Sa. Chloropterus	yes	13	0	267	0		1994		10.4269/ajtmh.1997.57.132
ES	Cariacica	Other	Sa. Soperi	yes	33	2	166	12.048		2017-02-08	2017-03-02	10.3390/v14122805
MS	Campo Grande	Other	Sa. Soperi	no		1		52.6		1992		10.4269/ajtmh.1997.57.132
ES	Santa Teresa_a	Other	Sh. fluviatilis	no	1	0	11	0		2017-02-08	2017-03-02	10.3390/v14122805
ES	Venda Nova do Imigrante_b	Other	Sh. fluviatilis	no	4	1	36	27.778		2017-02-08	2017-03-02	10.3390/v14122805
ES	Cariacica	Other	Sh. fluviatilis	no	5	0	46	0		2017-02-08	2017-03-02	10.3390/v14122805
ES	Venda Nova do Imigrante_a	Other	Sh. fluviatilis	no	9	0	36	0		2017-02-08	2017-03-02	10.3390/v14122805

## Sheet: t4. climate vs Haemagogus
Supplementary Table 4. Monthly meteorological indicators from ERA5‑Land, including temperature, humidity and rainfall, with corresponding Haemagogus activity
Month	Month_original	Year	min_temp	mean_temp	max_temp	min_hum	mean_hum	max_hum	cum_rain	Date	Haemagogus_mosquitoes	Positive_pools
1	01	2017	20.0134	22.7293	26.6645	66.8878	85.1908	96.6487	0.325446	2017-01
2	02	2017	19.5028	23.3502	28.1536	54.0961	79.8803	96.9786	0.098939	2017-02
3	03	2017	18.4685	21.2254	25.2093	65.6158	85.4442	97.2597	0.152572	2017-03
4	04	2017	16.7607	19.5599	23.5043	63.6254	84.2937	96.6399	0.0890519	2017-04
5	05	2017	15.3086	18.1271	22.254	64.2962	86.0642	98.2886	0.112	2017-05
6	06	2017	13.1868	16.8665	21.818	57.871	81.6874	96.5673	0.0380786	2017-06
7	07	2017	10.9727	15.359	20.9339	50.3675	78.6822	96.7613	0.0135017	2017-07
8	08	2017	12.7481	16.7014	21.9605	55.3131	78.7527	94.6381	0.0585012	2017-08
9	09	2017	15.0068	20.4611	27.5541	36.7686	68.2886	92.9947	0.0377946	2017-09
10	10	2017	16.924	21.0822	26.599	53.0235	77.3468	94.6369	0.0874237	2017-10
11	11	2017	16.1123	19.8397	24.5751	61.6234	81.6345	96.4676	0.147115	2017-11
12	12	2017	18.6392	21.5412	25.7349	64.5626	84.2218	96.6873	0.185593	2017-12	10	1
13	01	2018	19.2389	22.1075	26.2085	65.3538	85.0136	97.2855	0.25561	2018-01	148	8
14	02	2018	17.8563	21.0266	25.2799	63.1672	84.5246	97.7225	0.117873	2018-02
15	03	2018	19.7584	22.539	26.932	64.4669	86.3136	98.4982	0.223891	2018-03	107	0
16	04	2018	16.8087	20.0424	24.5175	58.0247	84.0693	98.6204	0.0527693	2018-04	30	0
17	05	2018	14.5102	18.2126	23.1233	52.132	79.8213	96.9876	0.0267509	2018-05	4	0
18	06	2018	13.8079	17.4412	22.2951	58.8994	81.8346	95.8499	0.062229	2018-06	1	0
19	07	2018	12.985	17.3558	23.267	45.8591	74.8779	93.9472	0.0256433	2018-07
20	08	2018	12.4823	16.0618	20.9692	59.4557	82.4892	96.4988	0.0917248	2018-08
21	09	2018	14.8328	18.4426	23.9487	57.6405	82.8555	97.2359	0.0977651	2018-09	3	0
22	10	2018	16.2489	19.3134	23.4939	69.5819	86.9696	97.5939	0.168859	2018-10	10	0
23	11	2018	16.8454	20.0699	24.4051	66.14	84.7655	97.2646	0.151683	2018-11
24	12	2018	18.3873	22.4835	27.4734	53.09	77.9456	95.3243	0.0909903	2018-12

## Sheet: t5. univariate models
Supplementary Table 5. Univariate negative-binomial models of Hg. leucocelaenus abundance and individual lagged meteorological variables.
Dependent variable: Mosquitoes captured
	Model 1	Model 2	Model 3	Model 4	Model 5	Model 6	Model 7	Model 8	Model 9	Model 10	Model 11	Model 12	Model 13	Model 14
cumulative rain	0.918***							-0.174	-0.162	-0.227	0.081
	(0.351)							(0.653)	(0.424)	(0.445)	(0.434)
min temperature		1.835***								2.117***
		(0.313)								(0.585)
mean temperature			1.928***					2.140***	2.134***			1.871***	1.995***	1.778***
			(0.323)					(0.628)	(0.586)			(0.412)	(0.393)	(0.327)
max temperature				2.050***							1.943***
				(0.393)							(0.656)
min humidity					1.564**			0.016					-0.136
					(0.615)			(0.698)					(0.454)
mean humidity						2.466***						0.143
						(0.781)						(0.663)
max humidity							1.694**							0.645
							(0.713)							(0.421)
Constant	2.880***	2.324***	2.495***	2.737***	2.777***	1.962***	2.444***	2.499***	2.503***	2.305***	2.719***	2.428***	2.532***	2.063***
	(0.379)	(0.282)	(0.265)	(0.277)	(0.477)	(0.563)	(0.600)	(0.310)	(0.269)	(0.283)	(0.291)	(0.406)	(0.294)	(0.365)
Pseudo-R2	0.485	0.827	0.833	0.772	0.306	0.441	0.242	0.837	0.837	0.835	0.774	0.834	0.835	0.873
Observations	8	8	8	8	8	8	8	8	8	8	8	8	8	8
Log Likelihood	-34.316	-30.004	-29.878	-31.023	-35.629	-34.664	-36.092	-29.779	-29.779	-29.835	-30.997	-29.854	-29.825	-28.909
Theta	1.015**	2.675*	2.764*	2.125*	0.756**	0.924**	0.696**	2.796*	2.799*	2.734*	2.143*	2.786*	2.802*	3.491*
	(0.497)	(1.468)	(1.525)	(1.153)	(0.344)	(0.436)	(0.312)	(1.531)	(1.533)	(1.482)	(1.166)	(1.541)	(1.550)	(1.967)
Akaike Inf. Crit.	72.632	64.009	63.755	66.046	75.258	73.327	76.057	67.558	65.559	65.669	67.994	65.709	63.818	63.818
Note: *p<0.1; **p<0.05; ***p<0.01

## Sheet: t6.  multivariate models
Supplementary Table 6. Multivariate negative-binomial models of Hg. leucocelaenus abundance and meteorological variables.
Dependent variable: Mosquitoes captured
Covariate	Model_1	Model_2	Model_3	Model_4	Model_5	Model_6	Model_7	Model_8	Model_9	Model_10	Model_11	Model_12
mean temperature	0.932***						6.236			0.900***
	(0.256)						(4.277)			(0.454)
min temperature		0.822***						3.708			0.707*
		(0.227)						(2.375)			(0.373)
max temperature			0.903***						7.897			1.067
			(0.305)						6.642			0.621
l(mean_temp2)							-0.137
							(0.107)
l(min_temp2)								-0.091
								(0.071)
l(max_temp2)									-0.146
									(0.135)
cumulative rain	-2.094	-2.93	1.042				-29.700**	-34.063***	-25.341*	-6.626	-17.506	25.933
	(5.472)	(5.737)	(5.601)				(12.286)	(11.946)	(13.708)	(53.821)	(38.975)	(82.664)
log (mean temperature)				19.342***
				(4.412)
log (min temperature)					14.410***
					(3.288)
log (max temperature)						23.824***
						(6.707)
log (cumulative rain)				-0.324	-0.447	-0.019
				(0.501)	(0.524)	(0.537)
l(cum_rain2)							112.285**	123.731***	104.309**
							(45.356)	(42.944)	(49.574)
mean (temp_cum:rain)										0.221
										(2.620)
min (temp_cum:rain)											0.829
											(2.212)
max (temp_cum:rain)												-1.004
												(3.346)
Constant	-15.596***	-10.628***	-19.485***E38***	-55.842***	-38.790***	-73.431***	-65.559	-32.092	-102.168	-14.949*	-8.735	-23.455
	(4.578)	(3.243)	(6.937)	(14.136)	(10.256)	(22.400)	(42.554)	(19.699)	(81.756)	(8.663)	(5.835)	(14.757)
pseudoR2	0.837	0.835	0.774	0.849	0.851	0.777	0.912	0.921	0.861	0.838	0.838	0.776
Observations	8	8	8	8	8	8	8	8	8	8	8	8
Log_Likelihood	-29.779	-29.835	-30.997	-29.515	-29.472	-30.950	-27.658	-27.308	-29.247	-29.776	-29.764	-30.951
theta	2.799*	2.734*	2.143*	2.971*	2.962*	2.156*	5.609	6.467	3.751	2.813*	2.821*	2.138*
	(1.533)	(1.482)	(1.166)	(1.637)	(1.616)	(1.171)	(3.755)	(4.527)	(2.440)	(1.547)	(1.549)	(1.153)
Akaike Inf. Crit.	65.559	65.669	67.994	65.03	64.944	67.9	65.316	64.615	68.494	67.561	67.528	69.903
Note: *p<0.1; **p<0.05; ***p<0.01

## Sheet: t7. genus-specific models
Supplementary Table 7. Genus‑specific negative‑binomial models of monthly mosquito abundance at PEAL.
Genus	Term	Rate ratio	95% CI	p	Pseudo-R²	AIC	N (months)
Haemagogus	Mean temperature (°C)	2.82	1.73–4.73	<0.0001	0.86	64.06	8
	Rainfall (cm)	0.96	0.87–1.05	0.4714	0.86	64.06	8
Aedes	Mean temperature (°C)	2.81	1.81–4.59	<0.0001	0.75	93.08	10
	Rainfall (cm)	0.92	0.83–1.01	0.1488	0.75	93.08	10
Limatus	Mean temperature (°C)	2.71	1.63–4.69	0.0003	0.58	101.38	10
	Rainfall (cm)	0.89	0.77–1.00	0.0787	0.58	101.38	10
Culex	Mean temperature (°C)	0.81	0.42–1.56	0.3657	0.11	82.88	9
	Rainfall (cm)	1.08	0.91–1.27	0.2064	0.11	82.88	9

## Sheet: t8. lab metadata
Supplementary Table 8. Laboratory metadata and sequencing performance metrics for NHP and mosquito samples (Groups I–III).
Lab_ID	Species	Host	Group	Pool_size	Pool_origin	Height_technique	latitude	longitude	Date_identification_collection	Decomposition_simple	Result	CT	Amplicon_cov_pct	Smart9n_Nb_reads	N50	Smart9n_Nb_of_reads_mapped	RPM	Smart9n_perc_reads_mapped	Smart9n_average_depth_coverage	Identity	Smart9n_cov10x_pct	Final_dataset	Accession_number
1	Alouatta_guariba	NHP	Group_II	NA	NA	NA	-23.4646	-46.6484	2017-10-09	medium_or_advanced	Positive	NA	NA	367336	400	23288	5.8021	6.34	1175.25	95.1	99.908	2	OQ714250.1
22	Alouatta_guariba	NHP	Group_II	NA	NA	NA	-23.459	-46.6381	2017-10-23	intact_live_2d	Positive	NA	85.9011	142280	400	689	4.6851	0.48	27.83	95.1	72.355	No	NA
39	Alouatta_guariba	NHP	Group_III	NA	NA	NA	-23.419	-46.6656	2017-11-16	NA	Positive	24.1	NA	153420	294	38	3.3939	0.03	1.2	92.9	0.092	No	NA
38	Alouatta_guariba	NHP	Group_III	NA	NA	NA	-23.419	-46.6656	2017-11-16	intact_live_2d	Positive	7	83.0832	278911	270	15073	5.7327	5.4	819.65	94	99.908	Yes	OQ714252.1
40	Alouatta_guariba	NHP	Group_III	NA	NA	NA	-23.3669	-46.6137	2017-11-25	NA	Positive	17.5	NA	136409	493	48114	6.5474	35.27	1522.87	94.8	99.908	Yes	OQ714294.1
41	Alouatta_guariba	NHP	Group_III	NA	NA	NA	-23.3664	-46.6125	2017-11-28	NA	Positive	18.06	NA	165616	253	5098	5.4883	3.08	200.42	93.9	97.191	Yes	OQ714295.1
42	Alouatta_guariba	NHP	Group_III	NA	NA	NA	-23.4481	-46.6199	2017-12-03	NA	Positive	9.48	86.2602	347015	512	120679	6.5413	34.78	4756.52	95.6	99.889	Yes	OQ714251.1
44	Alouatta_guariba	NHP	Group_III	NA	NA	NA	-23.4481	-46.6199	2017-12-05	NA	Positive	11	86.5089	454728	509	82792	6.2602	18.21	3227.89	95.4	99.889	Yes	OQ714254.1
46	Alouatta_guariba	NHP	Group_III	NA	NA	NA	-23.4545	-46.6236	2017-12-05	NA	Positive	18.4	NA	392374	240	18459	5.6725	4.7	673.24	93.6	99.899	Yes	OQ714297.1
45	Alouatta_guariba	NHP	Group_III	NA	NA	NA	-23.4481	-46.6199	2017-12-05	NA	Positive	20.9	NA	480266	248	13427	5.4465	2.8	576.93	93.5	99.908	Yes	OQ714296.1
47	Alouatta_guariba	NHP	Group_III	NA	NA	NA	-23.4545	-46.6236	2017-12-05	NA	Positive	20.5	NA	441411	256	16200	5.5647	3.67	730.06	93.7	99.908	Yes	OQ714298.1
43	Alouatta_guariba	NHP	Group_III	NA	NA	NA	-23.4543	-46.636	2017-12-05	NA	Positive	10	80.0995	302079	346	8108	5.4288	2.68	384.84	93.7	99.908	Yes	OQ714253.1
48	Alouatta_guariba	NHP	Group_III	NA	NA	NA	-23.4162	-46.5846	2017-12-05	NA	Positive	10	69.4355	251799	477	34505	6.1368	13.7	1473.47	95.4	99.908	Yes	OQ714255.1
49	Alouatta_guariba	NHP	Group_III	NA	NA	NA	-23.452	-46.6193	2017-12-07	NA	Positive	NA	70.3288	484365	529	7601	5.1957	1.57	308.58	95.4	99.88	Yes	OQ714275.1
52	Alouatta_guariba	NHP	Group_III	NA	NA	NA	-23.4481	-46.6199	2017-12-08	NA	Positive	18.68	NA	166039	250	4917	5.4715	2.96	147.98	93.9	89.345	Yes	OQ714300.1
50	Alouatta_guariba	NHP	Group_III	NA	NA	NA	-23.4481	-46.6199	2017-12-08	NA	Positive	18.33	NA	91287	277	509	4.7463	0.56	27.14	93.6	95.911	Yes	OQ714299.1
53	Alouatta_guariba	NHP	Group_III	NA	NA	NA	-23.4214	-46.6215	2017-12-08	NA	Positive	22.62	NA	105262	532	32858	6.4944	31.22	2066.71	93.8	99.889	Yes	OQ714301.1
51	Alouatta_guariba	NHP	Group_III	NA	NA	NA	-23.4481	-46.6199	2017-12-08	NA	Positive	11.28	83.562	239597	524	47888	6.3007	19.99	2019.08	95.5	99.908	Yes	OQ714273.1
55	Alouatta_guariba	NHP	Group_III	NA	NA	NA	-23.4543	-46.636	2017-12-11	NA	Positive	10	85.9563	330242	558	75341	6.3582	22.81	3240.89	95.4	99.889	Yes	OQ714278.1
54	Alouatta_guariba	NHP	Group_III	NA	NA	NA	-23.4534	-46.6709	2017-12-11	NA	Positive	14	89.336	522481	565	68992	6.1207	13.2	3126.91	95.4	99.889	Yes	OQ714269.1
56	Alouatta_guariba	NHP	Group_III	NA	NA	NA	-23.4543	-46.636	2017-12-11	NA	Positive	13	86.03	484434	530	88869	6.2635	18.34	3396.72	95.4	99.908	Yes	OQ714268.1
2	Alouatta_guariba	NHP	Group_II	NA	NA	NA	-23.4578	-46.6361	2017-12-12	intact_live_2d	Positive	11.25	86.9693	95800	515	13739	6.1566	14.34	583.07	94.9	99.88	Yes	OQ714277.1
57	Alouatta_guariba	NHP	Group_III	NA	NA	NA	-23.4543	-46.636	2017-12-12	NA	Positive	11.33	87.6324	101153	571	11952	6.0725	11.82	533.05	94.8	99.88	Yes	OQ714276.1
61	Alouatta_guariba	NHP	Group_III	NA	NA	NA	-23.4543	-46.636	2017-12-14	intact_live_2d	Positive	7.94	83.1568	75263	535	13808	6.2635	18.35	484.93	94.9	99.899	Yes	OQ714265.1
59	Alouatta_guariba	NHP	Group_III	NA	NA	NA	-23.4543	-46.636	2017-12-14	NA	Positive	14.13	86.3155	94539	522	17626	6.2705	18.64	608.83	94.8	99.899	Yes	OQ714266.1
58	Alouatta_guariba	NHP	Group_III	NA	NA	NA	-23.4543	-46.636	2017-12-14	intact_live_2d	Positive	8	74.1228	511264	472	39921	5.8926	7.81	1880.77	95.4	99.908	Yes	OQ714279.1
60	Alouatta_guariba	NHP	Group_III	NA	NA	NA	-23.4192	-46.5903	2017-12-14	NA	Positive	9.6	82.4201	309212	579	29184	5.9749	9.44	1385.73	95.3	99.908	Yes	OQ714267.1
63	Alouatta_guariba	NHP	Group_III	NA	NA	NA	-23.4462	-46.6177	2017-12-15	NA	Positive	8.65	86.8312	48873	442	5942	6.0849	12.16	206.7	94.8	99.88	Yes	OQ714270.1
62	Alouatta_guariba	NHP	Group_III	NA	NA	NA	-23.4462	-46.7053	2017-12-15	NA	Positive	11.48	84.1606	257570	521	39011	6.1803	15.15	1724.28	95.5	99.889	Yes	OQ714264.1
4	Alouatta_guariba	NHP	Group_II	NA	NA	NA	-23.4596	-46.6388	2017-12-15	intact_live_2d	Positive	17.44	NA	113347	265	34444	6.4827	30.39	1217.38	93.5	99.908	Yes	OQ714303.1
65	Alouatta_guariba	NHP	Group_III	NA	NA	NA	-23.4517	-46.6184	2017-12-16	intact_live_2d	Positive	7.1	86.3984	33774	521	13820	6.6119	40.92	479.39	94.9	99.88	Yes	OQ714257.1
64	Alouatta_guariba	NHP	Group_III	NA	NA	NA	-23.4517	-46.6184	2017-12-16	NA	Positive	7.26	84.0041	69433	497	24286	6.5438	34.98	847.58	94.8	99.89	Yes	OQ714256.1
3	Alouatta_guariba	NHP	Group_II	NA	NA	NA	-23.4593	-46.6339	2017-12-16	intact_live_2d	Positive	11	83.0924	113347	265	34444	6.4827	30.39	1217.38	93.5	99.908	Yes	OQ714271.1
66	Alouatta_guariba	NHP	Group_III	NA	NA	NA	-23.4517	-46.6184	2017-12-16	intact_live_2d	Positive	5.57	83.3963	373188	585	162990	6.6402	43.68	6251.17	95.5	99.908	Yes	OQ714258.1
6	Alouatta_guariba	NHP	Group_II	NA	NA	NA	-23.4578	-46.6361	2017-12-17	intact_live_2d	Positive	23.02	NA	168671	213	168	3.9983	0.1	7.82	94.1	27.544	No	NA
69	Alouatta_guariba	NHP	Group_III	NA	NA	NA	-23.4477	-46.6164	2017-12-17	NA	Positive	7.18	51.4412	93556	458	7100	5.8802	7.59	277.41	95	99.88	Yes	OQ714259.1
5	Alouatta_guariba	NHP	Group_II	NA	NA	NA	-23.4578	-46.6361	2017-12-17	intact_live_2d	Positive	9.66	80.5783	407008	491	48210	6.0735	11.84	2196.4	95.4	99.908	Yes	OQ714272.1
67	Alouatta_guariba	NHP	Group_III	NA	NA	NA	-23.4382	-46.7093	2017-12-17	NA	Positive	11.55	84.6947	90213	503	36640	6.6087	40.61	1122.67	94.9	99.908	Yes	OQ714261.1
70	Alouatta_guariba	NHP	Group_III	NA	NA	NA	-23.4477	-46.6164	2017-12-17	NA	Positive	13	86.3523	268706	490	33408	6.0946	12.43	1400.24	95.6	99.908	Yes	OQ714260.1
68	Alouatta_guariba	NHP	Group_III	NA	NA	NA	-23.4382	-46.7093	2017-12-17	NA	Positive	10.1	86.6654	393533	532	40746	6.0151	10.35	1798.36	95.4	99.908	Yes	OQ714262.1
72	Alouatta_guariba	NHP	Group_III	NA	NA	NA	-23.4451	-46.6131	2017-12-18	NA	Positive	16.82	82.7793	124195	538	253	4.309	0.2	8.12	93.8	18.039	No	NA
7	Alouatta_guariba	NHP	Group_II	NA	NA	NA	-23.4577	-46.6361	2017-12-18	intact_live_2d	Positive	20.2	NA	228897	230	4823	5.3237	2.11	161.31	93.4	99.899	Yes	OQ714304.1
71	Alouatta_guariba	NHP	Group_III	NA	NA	NA	-23.4451	-46.6131	2017-12-18	NA	Positive	9.43	85.5972	302435	517	70310	6.3664	23.25	2960.26	95.5	99.908	Yes	OQ714263.1
74	Callithrix_spp	NHP	Group_III	NA	NA	NA	-23.4803	-46.6272	2017-12-19	NA	Positive	NA	NA	274489	298	27	2.9928	0.01	1.4	92.5	0	No	NA
73	Alouatta_guariba	NHP	Group_III	NA	NA	NA	-23.4543	-46.636	2017-12-19	NA	Positive	19.48	NA	171720	315	3774	5.342	2.2	158.81	93.7	99.595	Yes	OQ714302.1
8	Alouatta_guariba	NHP	Group_II	NA	NA	NA	-23.456	-46.6371	2017-12-19	intact_live_2d	Positive	26.76	NA	333557	262	15745	5.674	4.72	866.67	93.5	99.889	Yes	OQ714305.1
9	Alouatta_guariba	NHP	Group_II	NA	NA	NA	-23.4591	-46.6394	2017-12-19	intact_live_2d	Positive	9.39	80.7257	440140	520	211290	6.6813	48.01	7244.14	95.5	99.908	Yes	OQ714274.1
11	Alouatta_guariba	NHP	Group_II	NA	NA	NA	-23.4584	-46.6383	2017-12-20	intact_live_2d	Positive	8.64	84.6211	82830	511	24694	6.4744	29.81	907.89	94.8	99.899	Yes	OQ714282.1
10	Alouatta_guariba	NHP	Group_II	NA	NA	NA	-23.457	-46.637	2017-12-20	intact_live_2d	Positive	17.7	NA	247967	361	2887	5.0661	1.16	110.22	93.7	99.899	Yes	OQ714306.1
12	Alouatta_guariba	NHP	Group_II	NA	NA	NA	-23.4592	-46.6338	2017-12-20	intact_live_2d	Positive	15.1	NA	230812	526	89420	6.5882	38.74	3486.36	95.5	99.908	Yes	OQ714307.1
15	Alouatta_guariba	NHP	Group_II	NA	NA	NA	-23.4592	-46.6339	2017-12-21	intact_live_2d	Positive	16.54	NA	258941	363	1042	4.6047	0.4	39.2	93.3	98.416	Yes	OQ714310.1
75	Alouatta_guariba	NHP	Group_III	NA	NA	NA	-23.4543	-46.636	2017-12-21	NA	Positive	10.59	83.9948	64560	545	13694	6.3266	21.21	549.41	94.8	99.88	Yes	OQ714281.1
14	Alouatta_guariba	NHP	Group_II	NA	NA	NA	-23.4592	-46.6339	2017-12-21	intact_live_2d	Positive	20.29	NA	513994	253	3969	4.8877	0.77	214	93.5	99.899	Yes	OQ714309.1
13	Alouatta_guariba	NHP	Group_II	NA	NA	NA	-23.4592	-46.6339	2017-12-21	intact_live_2d	Positive	11.13	86.4076	51104	541	11179	6.3399	21.88	429.93	94.9	99.899	Yes	OQ714280.1
76	Alouatta_guariba	NHP	Group_III	NA	NA	NA	-23.4543	-46.636	2017-12-21	NA	Positive	18.31	NA	285030	355	2251	4.8975	0.79	99.55	93.9	99.899	Yes	OQ714308.1
31	Alouatta_guariba	NHP	Group_II	NA	NA	NA	-23.4584	-46.6369	2017-12-22	medium_or_advanced	Positive	NA	NA	74426	504	4450	5.7766	5.98	228.88	93.8	99.88	No	OQ714311.1
17	Alouatta_guariba	NHP	Group_II	NA	NA	NA	-23.4617	-46.6417	2017-12-22	intact_live_2d	Positive	9.06	80.6152	56402	540	14362	6.4059	25.46	573.54	94.9	99.899	Yes	OQ714284.1
16	Alouatta_guariba	NHP	Group_II	NA	NA	NA	-23.4592	-46.6393	2017-12-22	intact_live_2d	Positive	11	84.9342	477906	240	50804	6.0266	10.63	1377.4	94	99.908	Yes	OQ714283.1
19	Alouatta_guariba	NHP	Group_II	NA	NA	NA	-23.4591	-46.6381	2017-12-23	intact_live_2d	Positive	6.94	85.9011	25325	516	8259	6.5134	32.61	324.34	94.8	99.899	Yes	ON022359.1
21	Alouatta_guariba	NHP	Group_II	NA	NA	NA	-23.459	-46.6348	2017-12-24	intact_live_2d	Positive	NA	85.9011	469318	408	1386	4.4703	0.3	57.71	94.9	72.53	Yes	OQ714313.1
20	Alouatta_guariba	NHP	Group_II	NA	NA	NA	-23.4617	-46.633	2017-12-24	intact_live_2d	Positive	NA	85.9011	321847	413	27924	5.9383	8.68	1388.87	95.1	99.899	Yes	OQ714312.1
23	Alouatta_guariba	NHP	Group_II	NA	NA	NA	-23.4656	-46.6408	2017-12-25	intact_live_2d	Positive	17.07	NA	82781	532	798	4.9841	0.96	39.79	94.1	98.167	Yes	OQ714314.1
91	Hg_leucocelaenus	Mosquito	Group_I	3	24	Ground_level_Hand_net	-23.4558	-46.636	2017-12-26	Not_applicable	Positive	22	99.3748	1164917	388	4784	4.6135	0.41	146.8	94.9	98.867	Yes	OQ714246.1
25	Alouatta_guariba	NHP	Group_II	NA	NA	NA	-23.4623	-46.6358	2017-12-26	medium_or_advanced	Positive	18.79	NA	72960	326	2592	5.5506	3.55	126.34	93.8	99.899	Yes	OQ714315.1
24	Alouatta_guariba	NHP	Group_II	NA	NA	NA	-23.4657	-46.6424	2017-12-26	medium_or_advanced	Positive	16.78	87.9823	106855	512	10762	6.0031	10.07	414.42	94.8	99.899	Yes	OQ714285.1
26	Alouatta_guariba	NHP	Group_II	NA	NA	NA	-23.4586	-46.634	2017-12-26	intact_live_2d	Positive	18.26	NA	281965	536	29986	6.0267	10.63	1324.17	95.3	99.908	Yes	OQ714316.1
27	Alouatta_guariba	NHP	Group_II	NA	NA	NA	-23.4656	-46.6393	2017-12-27	intact_live_2d	Positive	NA	NA	187064	402	394	4.3235	0.21	15.98	94.9	36.928	No	NA
77	Alouatta_guariba	NHP	Group_III	NA	NA	NA	-23.4691	-46.6188	2017-12-27	NA	Positive	13.6	86.2602	107070	440	7361	5.8373	6.87	314.33	94.6	99.88	Yes	OQ714289.1
28	Alouatta_guariba	NHP	Group_II	NA	NA	NA	-23.4654	-46.6404	2017-12-27	medium_or_advanced	Positive	NA	NA	203729	407	6566	5.5082	3.22	327.72	95	99.899	Yes	OQ714292.1
29	Alouatta_guariba	NHP	Group_II	NA	NA	NA	-23.4655	-46.6405	2017-12-27	medium_or_advanced	Positive	NA	NA	774456	397	10175	5.1185	1.31	532.57	94.4	99.899	Yes	OQ714317.1
30	Alouatta_guariba	NHP	Group_II	NA	NA	NA	-23.4652	-46.6391	2017-12-28	intact_live_2d	Positive	17.88	NA	213953	291	7039	5.5172	3.29	248.77	94	99.899	Yes	OQ714318.1
79	Alouatta_guariba	NHP	Group_III	NA	NA	NA	-23.4723	-46.6182	2017-12-29	NA	Positive	15.37	86.4444	156755	469	2879	5.264	1.84	96.43	94.6	97.928	Yes	OQ714287.1
32	Alouatta_guariba	NHP	Group_II	NA	NA	NA	-23.4619	-46.6373	2017-12-29	intact_live_2d	Positive	18.12	NA	340900	345	1474	4.6359	0.43	56.66	93.9	99.871	Yes	OQ714319.1
78	Alouatta_guariba	NHP	Group_III	NA	NA	NA	-23.4587	-46.6304	2017-12-29	medium_or_advanced	Positive	10	86.3892	253456	520	92692	6.5631	36.57	3605.74	95.5	99.908	Yes	OQ714288.1
33	Alouatta_guariba	NHP	Group_II	NA	NA	NA	-23.4659	-46.6419	2017-12-31	medium_or_advanced	Positive	NA	NA	36295	288	107	4.4695	0.29	2.47	94.6	0.958	No	NA
34	Alouatta_guariba	NHP	Group_II	NA	NA	NA	-23.4659	-46.6419	2017-12-31	medium_or_advanced	Positive	NA	NA	447068	417	4574	5.0099	1.02	184.9	95.1	98.416	Yes	OQ714320.1
35	Alouatta_guariba	NHP	Group_II	NA	NA	NA	-23.4659	-46.6419	2017-12-31	medium_or_advanced	Positive	NA	NA	247208	410	29285	6.0736	11.85	1175.89	95.2	99.899	Yes	OQ714321.1
80	Alouatta_guariba	NHP	Group_III	NA	NA	NA	-23.4691	-46.6188	2017-12-31	intact_live_2d	Positive	13	86.1405	601563	458	89604	6.173	14.9	3491.34	95.4	99.908	Yes	OQ714286.1
81	Alouatta_guariba	NHP	Group_III	NA	NA	NA	-23.4691	-46.6188	2018-01-02	NA	Positive	12.21	87.5495	113202	498	10084	5.9498	8.91	386.28	94.7	99.899	Yes	OQ714290.1
92	Hg_leucocelaenus	Mosquito	Group_I	5	66	Ground_level_Hand_net	-23.4635	-46.633	2018-01-03	Not_applicable	Positive	21	96.2778	818114	331	3472	4.6278	0.42	64.12	94.4	76.204	Yes	OQ714247.1
36	Alouatta_guariba	NHP	Group_II	NA	NA	NA	-23.4603	-46.6472	2018-01-03	intact_live_2d	Positive	18.64	NA	182932	418	2106	5.0612	1.15	111.21	93.9	99.88	Yes	OQ714326.1
82	Alouatta_guariba	NHP	Group_III	NA	NA	NA	-23.4557	-46.6197	2018-01-03	NA	Positive	NA	NA	40114	253	3293	5.9143	8.21	203.46	93.6	99.899	Yes	OQ714322.1
83	Alouatta_guariba	NHP	Group_III	NA	NA	NA	-23.4691	-46.6188	2018-01-04	medium_or_advanced	Positive	18.2	NA	54729	219	1342	5.3895	2.45	26.78	93.3	85.284	Yes	OQ714323.1
93	Hg_leucocelaenus	Mosquito	Group_I	1	81	Ground_level_Hand_net	-23.4647	-46.6352	2018-01-04	Not_applicable	Positive	24	96.2681	265510	945	5744	5.3351	2.16	396.88	94.1	96.132	Yes	OQ714248.1
94	Hg_leucocelaenus	Mosquito	Group_I	5	95	Ground_level_Hand_net	-23.4639	-46.6302	2018-01-04	Not_applicable	Positive	23	90.1036	422256	756	5705	5.1307	1.35	543.61	95.2	99.88	Yes	OQ714249.1
84	Alouatta_guariba	NHP	Group_III	NA	NA	NA	-23.4691	-46.6188	2018-01-04	NA	Positive	20.8	NA	253266	201	10740	5.6274	4.24	330	93.9	99.899	Yes	OQ714324.1
85	Alouatta_guariba	NHP	Group_III	NA	NA	NA	-23.4691	-46.6188	2018-01-04	NA	Positive	16.6	NA	165251	498	21016	6.1044	12.72	865.84	95.3	99.908	Yes	OQ714325.1
96	Hg_leucocelaenus	Mosquito	Group_I	5	120	Ground_level_Hand_net	-23.4663	-46.6315	2018-01-05	Not_applicable	Positive	24	90.4455	345856	538	1100	4.5025	0.32	77.94	95.1	94.364	Yes	OQ714242.1
95	Hg_leucocelaenus	Mosquito	Group_I	5	119	Ground_level_Hand_net	-23.4663	-46.6315	2018-01-05	Not_applicable	Positive	23	90.4357	451634	612	9862	5.3392	2.18	818.06	95.3	97.514	Yes	OQ714241.1
37	Alouatta_guariba	NHP	Group_II	NA	NA	NA	-23.4609	-46.647	2018-01-05	intact_live_2d	Positive	18.83	NA	182920	210	11361	5.7932	6.21	350.21	92.9	99.899	Yes	OQ714327.1
98	Hg_leucocelaenus	Mosquito	Group_I	4	182	Ground_level_Hand_net	-23.4654	-46.631	2018-01-11	Not_applicable	Positive	19	96.1411	306772	866	2017	4.8179	0.66	122.97	95	96.316	Yes	OQ714244.1
97	Hg_leucocelaenus	Mosquito	Group_I	5	177	Ground_level_Hand_net	-23.4654	-46.631	2018-01-11	Not_applicable	Positive	25	93.0832	250509	875	2776	5.0446	1.11	180.17	95.1	99.871	Yes	OQ714243.1
99	Hg_leucocelaenus	Mosquito	Group_I	5	192	Ground_level_Hand_net	-23.4654	-46.631	2018-01-11	Not_applicable	Positive	23	99.3748	446908	732	12624	5.451	2.82	871.09	95.1	99.899	Yes	OQ714245.1
86	Alouatta_guariba	NHP	Group_III	NA	NA	NA	-23.4454	-46.5964	2018-01-15	intact_live_2d	Positive	12.09	87.7245	170149	444	7447	5.6412	4.38	293.31	94.7	99.88	Yes	OQ714293.1
87	Alouatta_guariba	NHP	Group_III	NA	NA	NA	-23.4454	-46.5964	2018-01-19	medium_or_advanced	Positive	20.63	37.4804	179425	474	268	4.1743	0.15	8.46	94.5	16.087	No	NA
88	Callithrix_spp	NHP	Group_III	NA	NA	NA	-23.4401	-46.7044	2018-01-27	NA	Positive	31.68	NA	75726	448	15	3.2968	0.02	0.73	94.3	0	No	NA
90	Alouatta_guariba	NHP	Group_III	NA	NA	NA	-23.329	-46.5776	2018-01-30	NA	Positive	29.34	NA	15237	385	20	4.1181	0.13	0.69	93.5	0	No	NA
89	Callithrix_spp	NHP	Group_III	NA	NA	NA	-23.4214	-46.6215	2018-01-30	NA	Positive	14.99	NA	500519	253	30204	5.7806	6.03	1086	94.1	99.908	Yes	OQ714328.1

## Sheet: t9. metagenomic stats YFV
Supplementary Table 9. Metagenomic sequencing statistics for YFV genomes generated in this study.
Accession	Group	Days PM	PEAL	Ct	Total	Mapped	No. bp	Ref. (%)
Number			Zone		Reads	Reads	>10x
OQ714247.1	I	–	B	21	818114	3472	8275	72.5
OQ714248.1	I	–	B	24	265510	5744	10439	96.1
OQ714249.1	I	–	B	23	422256	5705	10846	99.9
OQ714241.1	I	–	B	23	451634	9862	10589	97.5
OQ714242.1	I	–	B	24	345856	1100	10247	94.4
OQ714243.1	I	–	B	25	250509	2776	10845	99.9
OQ714244.1	I	–	B	19	306772	2017	10459	96.3
OQ714245.1	I	–	B	23	446908	12624	10848	99.9
OQ714246.1	I	–	C	22	1164917	4784	10736	98.9
OQ714250.1	II	3–5	A	–	367336	23288	10849	99.9
OQ714284.1	II	0–2	A	9	56402	14362	10849	99.9
OQ714314.1	II	0–2	A	17	82781	798	10660	98.2
OQ714285.1	II	3–5	A	17	106855	10762	10849	99.9
OQ714292.1	II	3–5	A	–	203729	6566	10848	99.9
OQ714317.1	II	3–5	A	–	774456	10175	10848	99.9
OQ714318.1	II	0–2	A	18	213953	7039	10848	99.9
OQ714320.1	II	3–5	A	–	447068	4574	10687	98.4
OQ714321.1	II	3–5	A	–	247208	29285	10848	99.9
OQ714326.1	II	0–2	A	19	182932	2106	10846	99.9
OQ714327.1	II	0–2	A	19	182920	11361	10848	99.9
OQ714271.1	II	0–2	B	11	407008	48210	10849	99.9
OQ714303.1	II	0–2	B	17	113347	34444	10849	99.9
OQ714274.1	II	0–2	B	9	230812	89420	10849	99.9
OQ714307.1	II	0–2	B	15	477906	50804	10849	99.9
OQ714280.1	II	0–2	B	11	51104	11179	10849	99.9
OQ714309.1	II	0–2	B	20	513994	3969	10848	99.9
OQ714310.1	II	0–2	B	17	258941	1042	10687	98.4
OQ714283.1	II	0–2	B	11	281965	29986	10849	99.9
ON022359.1	II	0–2	B	7	25325	8259	10849	99.9
OQ714312.1	II	0–2	B	–	321847	27924	10848	99.9
OQ714315.1	II	3–5	B	19	72960	2592	10848	99.9
OQ714319.1	II	0–2	B	18	340900	1474	10845	99.9
OQ714277.1	II	0–2	C	11	95800	13739	10847	99.9
OQ714272.1	II	0–2	C	10	440140	211290	10849	99.9
OQ714304.1	II	0–2	C	20	228897	4823	10848	99.9
OQ714305.1	II	0–2	C	27	333557	15745	10847	99.9
OQ714306.1	II	0–2	C	18	247967	2887	10848	99.9
OQ714282.1	II	0–2	C	9	82830	24694	10849	99.9
OQ714313.1	II	0–2	C	–	469318	1386	7876	72.4
OQ714316.1	II	0–2	C	18	278911	15073	10849	99.9
OQ714311.1	II	3–5	C	–	74426	4450	10846	99.9
OQ714252.1	III	0–2	–	7	136409	48114	10850	99.9
OQ714294.1	III	–	–	18	480266	13427	10849	99.9
OQ714295.1	III	–	–	18	165616	5098	10554	97.2
OQ714251.1	III	–	–	9	347015	120679	10847	99.9
OQ714253.1	III	–	–	10	251799	34505	10849	99.9
OQ714254.1	III	–	–	11	454728	82792	10847	99.9
OQ714296.1	III	–	–	21	441411	16200	10849	99.9
OQ714297.1	III	–	–	18	392374	18459	10848	99.9
OQ714298.1	III	–	–	21	302079	8108	10849	99.9
OQ714255.1	III	–	–	10	239597	47888	10849	99.9
OQ714275.1	III	–	–	–	484365	7601	10846	99.9
OQ714299.1	III	–	–	18	91287	509	10415	95.9
OQ714273.1	III	–	–	11	484434	88869	10849	99.9
OQ714300.1	III	–	–	19	166039	4917	9702	89.3
OQ714301.1	III	–	–	23	105262	32858	10847	99.9
OQ714269.1	III	–	–	14	522481	68992	10847	99.9
OQ714278.1	III	–	–	10	330242	75341	10847	99.9
OQ714268.1	III	–	–	13	511264	39921	10849	99.9
OQ714276.1	III	–	–	11	101153	11952	10847	99.9
OQ714279.1	III	0–2	–	8	309212	29184	10849	99.9
OQ714266.1	III	–	–	14	94539	17626	10849	99.9
OQ714267.1	III	–	–	10	373188	162990	10849	99.9
OQ714265.1	III	0–2	–	8	75263	13808	10849	99.9
OQ714264.1	III	–	–	11	257570	39011	10847	99.9
OQ714270.1	III	–	–	9	48873	5942	10847	99.9
OQ714256.1	III	–	–	7	69433	24286	10848	99.9
OQ714257.1	III	0–2	–	7	33774	13820	10847	99.9
OQ714258.1	III	0–2	–	6	90213	36640	10850	99.9
OQ714261.1	III	–	–	12	268706	33408	10849	99.9
OQ714262.1	III	–	–	10	302435	70310	10849	99.9
OQ714259.1	III	–	–	7	93556	7100	10847	99.9
OQ714260.1	III	–	–	13	393533	40746	10849	99.9
OQ714263.1	III	–	–	9	253456	92692	10849	99.9
OQ714302.1	III	–	–	20	171720	3774	10815	99.6
OQ714281.1	III	–	–	11	64560	13694	10847	99.9
OQ714308.1	III	–	–	18	285030	2251	10848	99.9
OQ714289.1	III	–	–	14	107070	7361	10847	99.9
OQ714288.1	III	3–5	–	10	601563	89604	10849	99.9
OQ714287.1	III	–	–	15	156755	2879	10635	97.9
OQ714286.1	III	0–2	–	13	165251	21016	10849	99.9
OQ714290.1	III	–	–	12	113202	10084	10849	99.9
OQ714322.1	III	–	–	–	40114	3293	10848	99.9
OQ714323.1	III	3–5	–	18	54729	1342	9261	85.3
OQ714324.1	III	–	–	21	253266	10740	10848	99.9
OQ714325.1	III	–	–	17	500519	30204	10849	99.9
OQ714293.1	III	0–2	–	12	170149	7447	10847	99.9
OQ714328.1	III	–	–	15	281528	70286	10849	99.9

## Sheet: t10. NHP notification records
Supplementary Table 10. NHP notification records, sequencing status, spatial metadata, and date of death.
Lab_ID	Notification_Result_Collection	Sequence_name_PEAL	Zone_PEAL	Zone_PEAL_Status	Zone_PEAL_Status_simple	Genbank_number	latitude	longitude	Date_death	Date_death_epi_week_year
1	Yes_Positive_Yes	NHP_2067_Brazil_SP_SaoPaulo_2017-10-09	A	A_sequenced_high_coverage	Sequenced_high_coverage	OQ714250	-23.4646	-46.6489	2017-10-09	40_2017
2	No_unknown_no		A	A_not_collected_advanced	not_collected_decomp		-23.4659	-46.6462	2017-10-11	41_2017
3	No_unknown_no		A	A_not_collected_advanced	not_collected_decomp		-23.4656	-46.6461	2017-10-11	41_2017
4	Yes_Negative_Yes		B	B_negative	negative		-23.4619	-46.6389	2017-10-29	44_2017
5	Yes_Negative_Yes		B	B_negative	negative		-23.4608	-46.6404	2017-11-03	44_2017
6	Yes_Negative_Yes		A	A_negative	negative		-23.4679	-46.6438	2017-11-30	48_2017
9	Yes_Positive_Yes	NHP_2684_Brazil_SP_SaoPaulo_2017-12-16	B	B_sequenced_high_coverage	Sequenced_high_coverage	OQ714271	-23.4593	-46.6339	2017-12-16	50_2017
10	Yes_Positive_Yes	NHP_74213_Brazil_SP_SaoPaulo_2017-12-15	B	B_sequenced_high_coverage	Sequenced_high_coverage	OQ714303	-23.4596	-46.6388	2017-12-15	50_2017
8	No_unknown_no		C	C_not_collected_advanced	not_collected_decomp		-23.4552	-46.6391	2017-12-10	50_2017
7	Yes_Positive_Yes	NHP_2707_Brazil_SP_SaoPaulo_2017-12-12	C	C_sequenced_high_coverage	Sequenced_high_coverage	OQ714277	-23.4567	-46.6352	2017-12-12	50_2017
30	Yes_Positive_Yes		A	A_not_collected_advanced	not_collected_decomp		-23.4658	-46.6419	2017-12-21	51_2017
31	Yes_Positive_Yes		A	A_not_collected_advanced	not_collected_decomp		-23.4659	-46.6426	2017-12-21	51_2017
44	Yes_unknown_no		A	A_not_collected_advanced	not_collected_decomp		-23.4654	-46.6406	2017-12-21	51_2017
46	Yes_unknown_no		A	A_not_collected_advanced	not_collected_decomp		-23.4651	-46.6402	2017-12-21	51_2017
47	Yes_unknown_no		A	A_not_collected_advanced	not_collected_decomp		-23.4648	-46.6408	2017-12-22	51_2017
48	Yes_unknown_no		A	A_not_collected_advanced	not_collected_decomp		-23.468	-46.6435	2017-12-22	51_2017
49	Yes_Positive_Yes		A	A_not_collected_advanced	not_collected_decomp		-23.468	-46.6436	2017-12-22	51_2017
23	Yes_Positive_Yes	NHP_2743_Brazil_SP_SaoPaulo_2017-12-22	A	A_sequenced_high_coverage	Sequenced_high_coverage	OQ714284	-23.4617	-46.6417	2017-12-22	51_2017
34	Yes_Positive_Yes	NHP_2754_Brazil_SP_SaoPaulo_2017-12-26	A	A_sequenced_high_coverage	Sequenced_high_coverage	OQ714285	-23.4657	-46.6424	2017-12-23	51_2017
39	Yes_Positive_Yes	NHP_2877_Brazil_SP_SaoPaulo_2017-12-27	A	A_sequenced_high_coverage	Sequenced_high_coverage	OQ714292	-23.4654	-46.6404	2017-12-22	51_2017
32	Yes_Positive_Yes		B	B_not_collected_advanced	not_collected_decomp		-23.4595	-46.6361	2017-12-21	51_2017
28	Yes_Positive_Yes		B	B_positive_low_coverage	positive_not_seq_low_cov		-23.459	-46.6381	2017-12-23	51_2017
33	Yes_Positive_Yes		B	B_positive_missing_sample	positive_not_seq_low_cov		-23.4623	-46.6358	2017-12-23	51_2017
15	Yes_Positive_Yes	NHP_2694_Brazil_SP_SaoPaulo_2017-12-19	B	B_sequenced_high_coverage	Sequenced_high_coverage	OQ714274	-23.4591	-46.6394	2017-12-19	51_2017
18	Yes_Positive_Yes	NHP_74329_Brazil_SP_SaoPaulo_2017-12-20	B	B_sequenced_high_coverage	Sequenced_high_coverage	OQ714307	-23.4592	-46.6338	2017-12-20	51_2017
19	Yes_Positive_Yes	NHP_2725_Brazil_SP_SaoPaulo_2017-12-21	B	B_sequenced_high_coverage	Sequenced_high_coverage	OQ714280	-23.4592	-46.6339	2017-12-21	51_2017
20	Yes_Positive_Yes	NHP_74347_Brazil_SP_SaoPaulo_2017-12-21	B	B_sequenced_high_coverage	Sequenced_high_coverage	OQ714309	-23.4592	-46.6339	2017-12-21	51_2017
21	Yes_Positive_Yes	NHP_74348_Brazil_SP_SaoPaulo_2017-12-21	B	B_sequenced_high_coverage	Sequenced_high_coverage	OQ714310	-23.4592	-46.6339	2017-12-21	51_2017
22	Yes_Positive_Yes	NHP_2742_Brazil_SP_SaoPaulo_2017-12-22	B	B_sequenced_high_coverage	Sequenced_high_coverage	OQ714283	-23.4592	-46.6393	2017-12-22	51_2017
25	Yes_Positive_Yes	NHP_2786_Brazil_SP_SaoPaulo_2017-12-23	B	B_sequenced_high_coverage	Sequenced_high_coverage	OQ714291	-23.4591	-46.6381	2017-12-23	51_2017
26	Yes_Positive_Yes	NHP_74417_Brazil_SP_SaoPaulo_2017-12-24	B	B_sequenced_high_coverage	Sequenced_high_coverage	OQ714312	-23.4617	-46.633	2017-12-23	51_2017
35	Yes_Positive_Yes	NHP_74454_Brazil_SP_SaoPaulo_2017-12-23	B	B_sequenced_high_coverage	Sequenced_high_coverage	OQ714315	-23.4623	-46.6358	2017-12-23	51_2017
12	Yes_Positive_Yes		C	C_positive_low_coverage	positive_not_seq_low_cov		-23.4578	-46.6361	2017-12-17	51_2017
36	Yes_Positive_Yes		C	C_positive_missing_sample	positive_not_seq_low_cov		-23.452	-46.6337	2017-12-23	51_2017
11	Yes_Positive_Yes	NHP_2688_Brazil_SP_SaoPaulo_2017-12-17	C	C_sequenced_high_coverage	Sequenced_high_coverage	OQ714272	-23.4578	-46.6361	2017-12-17	51_2017
13	Yes_Positive_Yes	NHP_74300_Brazil_SP_SaoPaulo_2017-12-18	C	C_sequenced_high_coverage	Sequenced_high_coverage	OQ714304	-23.4577	-46.6361	2017-12-18	51_2017
14	Yes_Positive_Yes	NHP_74301_Brazil_SP_SaoPaulo_2017-12-19	C	C_sequenced_high_coverage	Sequenced_high_coverage	OQ714305	-23.456	-46.6371	2017-12-19	51_2017
16	Yes_Positive_Yes	NHP_74327_Brazil_SP_SaoPaulo_2017-12-20	C	C_sequenced_high_coverage	Sequenced_high_coverage	OQ714306	-23.457	-46.637	2017-12-20	51_2017
17	Yes_Positive_Yes	NHP_2731_Brazil_SP_SaoPaulo_2017-12-20	C	C_sequenced_high_coverage	Sequenced_high_coverage	OQ714282	-23.4584	-46.6383	2017-12-20	51_2017
24	Yes_Positive_Yes	NHP_74405_Brazil_SP_SaoPaulo_2017-12-22	C	C_sequenced_high_coverage	Sequenced_high_coverage	OQ714311	-23.4584	-46.6369	2017-12-22	51_2017
27	Yes_Positive_Yes	NHP_74418_Brazil_SP_SaoPaulo_2017-12-24	C	C_sequenced_high_coverage	Sequenced_high_coverage	OQ714313	-23.459	-46.6348	2017-12-23	51_2017
41	No_unknown_no		A	A_not_collected_advanced	not_collected_decomp		-23.4658	-46.6424	2017-12-21	52_2017
43	No_unknown_no		A	A_not_collected_advanced	not_collected_decomp		-23.4648	-46.6409	2017-12-21	52_2017
60	Yes_unknown_no		A	A_not_collected_advanced	not_collected_decomp		-23.4659	-46.6419	2017-12-24	52_2017
61	Yes_unknown_no		A	A_not_collected_advanced	not_collected_decomp		-23.4659	-46.6419	2017-12-24	52_2017
62	Yes_unknown_no		A	A_not_collected_advanced	not_collected_decomp		-23.4659	-46.6419	2017-12-24	52_2017
63	Yes_unknown_no		A	A_not_collected_advanced	not_collected_decomp		-23.4659	-46.6419	2017-12-24	52_2017
64	Yes_unknown_no		A	A_not_collected_advanced	not_collected_decomp		-23.4659	-46.6419	2017-12-24	52_2017
42	No_unknown_no		A	A_not_collected_medium	not_collected_decomp		-23.4646	-46.6408	2017-12-24	52_2017
38	Yes_Positive_Yes		A	A_positive_low_coverage	positive_not_seq_low_cov		-23.4656	-46.6393	2017-12-24	52_2017
57	Yes_Positive_Yes		A	A_positive_low_coverage	positive_not_seq_low_cov		-23.4659	-46.6419	2017-12-28	52_2017
45	Yes_Positive_Yes		A	A_positive_missing_sample	positive_not_seq_low_cov		-23.4653	-46.6404	2017-12-25	52_2017
29	Yes_Positive_Yes	NHP_74427_Brazil_SP_SaoPaulo_2017-12-25	A	A_sequenced_high_coverage	Sequenced_high_coverage	OQ714314	-23.4656	-46.6408	2017-12-25	52_2017
40	Yes_Positive_Yes	NHP_74513_Brazil_SP_SaoPaulo_2017-12-27	A	A_sequenced_high_coverage	Sequenced_high_coverage	OQ714317	-23.4655	-46.6405	2017-12-24	52_2017
50	Yes_Positive_Yes	NHP_74631_Brazil_SP_SaoPaulo_2017-12-28	A	A_sequenced_high_coverage	Sequenced_high_coverage	OQ714318	-23.4652	-46.6391	2017-12-28	52_2017
58	Yes_Positive_Yes	NHP_74647_Brazil_SP_SaoPaulo_2017-12-31	A	A_sequenced_high_coverage	Sequenced_high_coverage	OQ714320	-23.4659	-46.6419	2017-12-28	52_2017
59	Yes_Positive_Yes	NHP_74649_Brazil_SP_SaoPaulo_2017-12-31	A	A_sequenced_high_coverage	Sequenced_high_coverage	OQ714321	-23.4659	-46.6419	2017-12-31	52_2017
53	Yes_unknown_no		B	B_not_collected_advanced	not_collected_decomp		-23.4621	-46.6329	2017-12-24	52_2017
55	Yes_unknown_no		B	B_not_collected_advanced	not_collected_decomp		-23.4635	-46.6326	2017-12-24	52_2017
56	Yes_unknown_no		B	B_not_collected_advanced	not_collected_decomp		-23.4606	-46.6356	2017-12-24	52_2017
65	Yes_unknown_no		B	B_not_collected_advanced	not_collected_decomp		-23.465	-46.6352	2017-12-28	52_2017
68	Yes_unknown_no		B	B_not_collected_advanced	not_collected_decomp		-23.4663	-46.6312	2017-12-31	52_2017
69	No_unknown_no		B	B_not_collected_advanced	not_collected_decomp		-23.4665	-46.6307	2017-12-31	52_2017
52	Yes_Positive_Yes	NHP_74632_Brazil_SP_SaoPaulo_2017-10-29	B	B_sequenced	Sequenced_high_coverage	OQ714319	-23.4619	-46.6373	2017-12-28	52_2017
37	Yes_Positive_Yes	NHP_74456_Brazil_SP_SaoPaulo_2017-12-26	C	C_sequenced_high_coverage	Sequenced_high_coverage	OQ714316	-23.4586	-46.634	2017-12-26	52_2017
66	Yes_Positive_Yes	NHP_74786_Brazil_SP_SaoPaulo_2018-01-03	A	A_sequenced_high_coverage	Sequenced_high_coverage	OQ714326	-23.4603	-46.6472	2018-01-03	01_2018
67	Yes_Positive_Yes	NHP_74787_Brazil_SP_SaoPaulo_2018-01-03	A	A_sequenced_high_coverage	Sequenced_high_coverage	OQ714327	-23.4609	-46.647	2018-01-03	01_2018

[truncated: 1 more sheets: t11. NHP decomposition stages]
